# Supplementary material for: DLC1 Is a Prognosis-Related Biomarker Correlated With Tumor Microenvironment Remodeling in Endometrial Carcinoma
Source: Front Oncol. 2022 Feb 11;12:823018. doi: 10.3389/fonc.2022.823018 (PMC8874285; doi:10.3389/fonc.2022.823018)
Supplement: Supplementary file 1 [file DataSheet_1.xlsx]

## Sheet: Readme
Source:	CPTAC Data Coordinating Center
Release date:	February 2020, Clinical Data Release for Study S043 and S053
Contact:	cptac.dcc.help@esacinc.com
Clinical Attribute Collection	Description
Patient_Clinical_Attributes	Primary clinical information about the study participants. A compilation of baseline, consent, medical history, cancer history, surgery anesthesia, and follow-up case report forms. Every participant can have only one value for each of the attributes (columns) contained in this collection. The follow-up forms were collected in 12 months intervals and therefore the follow-up attribute names contain…
Other_Medical_Information	Supplementary information about participants' preexisting medical conditions, daily medications, and medications administered during surgery. Multiple attribute values per participant are possible and those are orderly combined into a single spreadsheet cell using the "|" character as a value separator.
Biospecimen_Attributes	Information about biospecimens used in the CPTAC study. The attributes describe tissues' characteristics and pathological evaluation.
Attribute_Completeness_Score	Contains information about the completeness score and completeness bin for all clinical attributes reported in this file. The completeness score is a percentage of participants for which the attribute contains an informative value. Any number or text that do not fall within a list of non-informative terms (e.g. "Unknown", "Not evaluated", "Not specified", etc.) is considered an informative value.…

## Sheet: Patient_Clinical_Attributes
tumor_code	case_id	case_excluded	type_of_analyzed_samples	age	gender	height_at_time_of_surgery_cm	height_at_time_of_surgery_inch	weight_at_time_of_surgery_kg	weight_at_time_of_surgery_lb	BMI	race	ethnicity	ethnicity_race_ancestry_identified	tumor_site	tumor_site_other	tumor_size_in_cm	tumor_focality	histologic_type	histologic_grade	histologic_grade_other	myometrial_invasion	tumor_stage_pathological	AJCC_cancer_staging_edition	pathologic_staging_primary_tumor_pT	pathologic_staging_regional_lymph_nodes_pN	clinical_staging_distant_metastasis_cM	pathologic_staging_distant_metastasis_pM	diabetes	number_of_full_term_pregnancies	menopause_status	estrogen_receptor	estrogen_receptor_percentage	progesterone_receptor	progesterone_receptor_percentage	MLH1	MSH2	MSH6	PMS2	p53	MLH1_promoter_hypermethylation	microsatellite_instability	history_of_cancer	history_of_cancer_treatment	vital_status_at_date_of_last_contact_at_12months_follow_up	vital_status_at_date_of_last_contact_at_24months_follow_up	vital_status_at_date_of_last_contact_at_36months_follow_up	participant_in_US	participant_country_of_origin	tumor_necrosis
UCEC	C3L-00006	No	Tumor_and_Normal	64	Female	152	60	90	199	38.88	White	Not-Hispanic or Latino	White	Anterior endometrium		2.9	Unifocal	Endometrioid carcinoma	G1 Well differentiated		<50% myometrial invasion	Stage I	Seventh Edition (2010)	pT1a (FIGO IA)	pN0	cM0	Staging Incomplete	No	1	Postmenopausal: greater than 12 months since LMP with no prior Oophorectomy OR Prior bilateral oophorectomy	Cannot be determined		Cannot be determined		Intact nuclear expression	Intact nuclear expression	Loss of nuclear expression	Intact nuclear expression	Cannot be determined	Cannot be determined	MSI low	No		Living	Living	Living	Yes	United States	Not identified
UCEC	C3L-00008	No	Tumor	58	Female	162	64	105	231	39.76	White	Not-Hispanic or Latino	White	Posterior endometrium		3.5	Unifocal	Endometrioid carcinoma	G1 Well differentiated		<50% myometrial invasion	Stage I	Seventh Edition (2010)	pT1a (FIGO IA)	pNX	cM0	Staging Incomplete	No	1	Postmenopausal: greater than 12 months since LMP with no prior Oophorectomy OR Prior bilateral oophorectomy	Cannot be determined		Cannot be determined		Intact nuclear expression	Intact nuclear expression	Intact nuclear expression	Loss of nuclear expression	Cannot be determined	Cannot be determined	MSI high	No		Living	Living	Living	Yes	United States	Not identified
UCEC	C3L-00032	No	Tumor	50	Female	163	64	136	300	51.19	White	Not-Hispanic or Latino	White	Other	Anterior and Posterior endometrium	4.5	Unifocal	Endometrioid carcinoma	G2 Moderately differentiated		<50% myometrial invasion	Stage I	Seventh Edition (2010)	pT1a (FIGO IA)	pN0	cM0	Staging Incomplete	Yes	4 or more	Postmenopausal: greater than 12 months since LMP with no prior Oophorectomy OR Prior bilateral oophorectomy	Cannot be determined		Cannot be determined		Intact nuclear expression	Intact nuclear expression	Intact nuclear expression	Intact nuclear expression	Cannot be determined	Cannot be determined	Unknown	No		Living	Living	Living	Yes	United States	Not identified
UCEC	C3L-00084	Yes	Tumor	74	Female	162	64	130	287	49.23	White	Not-Hispanic or Latino	White	Posterior endometrium		4.5	Unifocal	Carcinosarcoma	G3 Poorly differentiated		Not identified	Stage I	Seventh Edition (2010)	pT1a (FIGO IA)	pN0	cM0	Staging Incomplete	No	3	Postmenopausal: greater than 12 months since LMP with no prior Oophorectomy OR Prior bilateral oophorectomy	Cannot be determined		Cannot be determined		Intact nuclear expression	Intact nuclear expression	Intact nuclear expression	Intact nuclear expression	Cannot be determined	Cannot be determined	MSI stable	No		Living			Yes	United States	Not identified
UCEC	C3L-00090	No	Tumor	75	Female	165	65	89	196	32.69	White	Not-Hispanic or Latino	White	Other	Anterior and Posterior endometrium	3.5	Unifocal	Endometrioid carcinoma	G2 Moderately differentiated		<50% myometrial invasion	Stage I	Seventh Edition (2010)	pT1a (FIGO IA)	pNX	cM0	No pathologic evidence of distant metastasis	Yes	4 or more	Postmenopausal: greater than 12 months since LMP with no prior Oophorectomy OR Prior bilateral oophorectomy	Cannot be determined		Cannot be determined		Intact nuclear expression	Intact nuclear expression	Intact nuclear expression	Intact nuclear expression	Cannot be determined	Cannot be determined	MSI indeterminate	Yes	Unknown	Living	Living	Living	Yes	United States	Not identified
UCEC	C3L-00098	No	Tumor	63	Female	157	62	50	110	20.28	White	Not-Hispanic or Latino	White	Other	Anterior and Posterior endometrium	6	Unifocal	Serous carcinoma	G3 Poorly differentiated		<50% myometrial invasion	Stage I	Seventh Edition (2010)	pT1a (FIGO IA)	pNX	cM0	Staging Incomplete	No	2	Postmenopausal: greater than 12 months since LMP with no prior Oophorectomy OR Prior bilateral oophorectomy	Cannot be determined		Cannot be determined		Intact nuclear expression	Intact nuclear expression	Intact nuclear expression	Intact nuclear expression	Normal	Cannot be determined	MSI stable	No		Living	Living	Living	Yes	United States	Not identified
UCEC	C3L-00136	No	Tumor	50	Female	162	64	147	324	55.67	White	Not-Hispanic or Latino	White	Other	Anterior and Posterior endometrium	4.5	Unifocal	Endometrioid carcinoma	G1 Well differentiated		<50% myometrial invasion	Stage I	Seventh Edition (2010)	pT1a (FIGO IA)	pNX	cM0	Staging Incomplete	No	3	Perimenopausal: 6-12 months since last menstrual Period	Cannot be determined		Cannot be determined		Intact nuclear expression	Intact nuclear expression	Intact nuclear expression	Intact nuclear expression	Cannot be determined	Cannot be determined	MSI stable	No		Living	Living	Living	Yes	United States	Not identified
UCEC	C3L-00137	No	Tumor	60	Female	165	65	70	154	25.68	White	Not-Hispanic or Latino	White	Other	Anterior and Posterior endometrium	5	Unifocal	Endometrioid carcinoma	G1 Well differentiated		<50% myometrial invasion	Stage I	Seventh Edition (2010)	pT1a (FIGO IA)	pNX	cM0	Staging Incomplete	No	2	Postmenopausal: greater than 12 months since LMP with no prior Oophorectomy OR Prior bilateral oophorectomy	Cannot be determined		Cannot be determined		Intact nuclear expression	Intact nuclear expression	Intact nuclear expression	Intact nuclear expression	Cannot be determined	Cannot be determined	MSI stable	No		Living	Living	Living	Yes	Other: TSS does not collect this information	Not identified
UCEC	C3L-00139	No	Tumor	83	Female	163	64	57	126	21.57	White	Not-Hispanic or Latino	White	Other	Anterior and Posterior endometrium	4	Unifocal	Serous carcinoma	Other	grading not applicable	≥50% myometrial invasion	Stage III	Seventh Edition (2010)	pT3a (FIGO IIIA)	pNX	cM0	Staging Incomplete	No	4 or more	Postmenopausal: greater than 12 months since LMP with no prior Oophorectomy OR Prior bilateral oophorectomy	Cannot be determined		Cannot be determined		Intact nuclear expression	Intact nuclear expression	Intact nuclear expression	Intact nuclear expression	Normal	Cannot be determined	MSI stable	No		Living	Deceased		Yes	United States	Not identified
UCEC	C3L-00143	No	Tumor	69	Female	170	67	99	218	34.26	White	Not-Hispanic or Latino	White	Other	Anterior and Posterior endometrium	5.2	Unifocal	Endometrioid carcinoma	G1 Well differentiated		Not identified	Stage I	Seventh Edition (2010)	pT1 (FIGO I)	pN0	cM0	Staging Incomplete	Yes	2	Postmenopausal: greater than 12 months since LMP with no prior Oophorectomy OR Prior bilateral oophorectomy	Cannot be determined		Cannot be determined		Loss of nuclear expression	Intact nuclear expression	Intact nuclear expression	Loss of nuclear expression	Cannot be determined	Cannot be determined	MSI high	No		Living	Living	Living	Yes	United States	Not identified
UCEC	C3L-00145	No	Tumor	59	Female	167	66	102	225	36.57	White	Not-Hispanic or Latino	White	Other	Anterior and Posterior endometrium	4.7	Unifocal	Endometrioid carcinoma	G1 Well differentiated		<50% myometrial invasion	Stage I	Seventh Edition (2010)	pT1a (FIGO IA)	pNX	Staging Incomplete	Staging Incomplete	Yes	3	Postmenopausal: greater than 12 months since LMP with no prior Oophorectomy OR Prior bilateral oophorectomy	Cannot be determined		Cannot be determined		Intact nuclear expression	Intact nuclear expression	Intact nuclear expression	Intact nuclear expression	Cannot be determined	Cannot be determined	MSI stable	No		Living	Living	Living	Yes	United States	Not identified
UCEC	C3L-00156	No	Tumor	56	Female	173	68	83	183	27.83	White	Not-Hispanic or Latino	White	Anterior endometrium		2.2	Unifocal	Endometrioid carcinoma	G1 Well differentiated		<50% myometrial invasion	Stage I	Seventh Edition (2010)	pT1a (FIGO IA)	pNX	cM0	Staging Incomplete	Yes	2	Postmenopausal: greater than 12 months since LMP with no prior Oophorectomy OR Prior bilateral oophorectomy	Cannot be determined		Cannot be determined		Intact nuclear expression	Intact nuclear expression	Intact nuclear expression	Intact nuclear expression	Cannot be determined	Cannot be determined	MSI stable	No		Living	Living	Living	Yes	United States	Not identified
UCEC	C3L-00157	Yes	Tumor	60	Female	162	64	92	203	34.84	White	Hispanic or Latino	White	Anterior endometrium		4.2	Unifocal	Clear cell carcinoma	G3 Poorly differentiated		<50% myometrial invasion	Stage III	Seventh Edition (2010)	pT3a (FIGO IIIA)	pN2 (FIGO IIIC2)	cM0	Staging Incomplete	No	3	Postmenopausal: greater than 12 months since LMP with no prior Oophorectomy OR Prior bilateral oophorectomy	Cannot be determined		Cannot be determined		Intact nuclear expression	Intact nuclear expression	Intact nuclear expression	Intact nuclear expression	Cannot be determined	Cannot be determined	MSI stable	No		Living	Living	Living	Yes	United States	Not identified
UCEC	C3L-00161	No	Tumor	46	Female	155	61	164	362	68.39	White	Hispanic or Latino	Hispanic/Latino	Other	Anterior and Posterior Endometrium	7	Unifocal	Endometrioid carcinoma	G2 Moderately differentiated		≥50% myometrial invasion	Stage I	Seventh Edition (2010)	pT1b (FIGO IB)	pN0	Staging Incomplete	No pathologic evidence of distant metastasis	No	2	Premenopausal: less than 6 months since LMP AND no prior bilateral oophorectomy AND not on estrogen replacement	Cannot be determined		Cannot be determined		Loss of nuclear expression	Intact nuclear expression	Intact nuclear expression	Loss of nuclear expression	Cannot be determined	Absent	MSI high	No		Living	Living		Yes	United States	Not identified
UCEC	C3L-00356	Yes	Tumor	73	Female	162	64	67	148	25.37	White	Not-Hispanic or Latino	White	Other	Anterior and Posterior endometrium	3.9	Unifocal	Carcinosarcoma	G3 Poorly differentiated		<50% myometrial invasion	Stage I	Seventh Edition (2010)	pT1a (FIGO IA)	pN0	cM0	Staging Incomplete	No	2	Postmenopausal: greater than 12 months since LMP with no prior Oophorectomy OR Prior bilateral oophorectomy	Cannot be determined		Cannot be determined		Intact nuclear expression	Intact nuclear expression	Intact nuclear expression	Intact nuclear expression	Cannot be determined	Cannot be determined	MSI stable	No		Living	Living	Living	Yes	United States	Not identified
UCEC	C3L-00358	No	Tumor	>=90	Female	168	66	74	163	26.22	White	Not-Hispanic or Latino	White	Other	Anterior and Posterior endometrium	4.5	Unifocal	Serous carcinoma	G3 Poorly differentiated		≥50% myometrial invasion	Stage I	Seventh Edition (2010)	pT1b (FIGO IB)	pNX	cM0	Staging Incomplete	No	Unknown	Postmenopausal: greater than 12 months since LMP with no prior Oophorectomy OR Prior bilateral oophorectomy	Positive	75	Positive	5	Intact nuclear expression	Intact nuclear expression	Intact nuclear expression	Intact nuclear expression	Overexpression	Cannot be determined	MSI stable	No		Living	Living		Yes	United States	Not identified
UCEC	C3L-00361	No	Tumor_and_Normal	64	Female	165	65	117	258	42.98	White	Not-Hispanic or Latino	White	Anterior endometrium		2.7	Unifocal	Endometrioid carcinoma	G1 Well differentiated		Not identified	Stage I	Seventh Edition (2010)	pT1a (FIGO IA)	pNX	cM0	Staging Incomplete	Yes	None	Postmenopausal: greater than 12 months since LMP with no prior Oophorectomy OR Prior bilateral oophorectomy	Cannot be determined		Cannot be determined		Intact nuclear expression	Intact nuclear expression	Intact nuclear expression	Loss of nuclear expression	Cannot be determined	Cannot be determined	MSI indeterminate	Yes	Surgery	Living	Living	Living	Yes	United States	Not identified
UCEC	C3L-00362	No	Tumor	38	Female	178	70	177	390	55.86	White	Not-Hispanic or Latino	White	Other	Anterior and Posterior endometrium	13.5	Unifocal	Endometrioid carcinoma	G1 Well differentiated		Not identified	Stage I	Seventh Edition (2010)	pT1a (FIGO IA)	pN0	cM0	Staging Incomplete	Yes	None	Premenopausal: less than 6 months since LMP AND no prior bilateral oophorectomy AND not on estrogen replacement	Cannot be determined		Cannot be determined		Intact nuclear expression	Intact nuclear expression	Intact nuclear expression	Intact nuclear expression	Normal	Absent	MSI stable	No		Living	Living	Living	Yes	United States	Not identified
UCEC	C3L-00413	No	Tumor	60	Female	160	63	108	238	42.19	White	Not-Hispanic or Latino	White	Other	Anterior and Posterior endometrium	3.2	Unifocal	Endometrioid carcinoma	G2 Moderately differentiated		<50% myometrial invasion	Stage II	Seventh Edition (2010)	pT2 (FIGO II)	pN0	cM0	Staging Incomplete	No	3	Postmenopausal: greater than 12 months since LMP with no prior Oophorectomy OR Prior bilateral oophorectomy	Cannot be determined		Cannot be determined		Intact nuclear expression	Intact nuclear expression	Intact nuclear expression	Intact nuclear expression	Cannot be determined	Cannot be determined	MSI stable	No		Living	Living	Living	Yes	United States	Not identified
UCEC	C3L-00449	No	Tumor	59	Female	162	64	73	161	27.82	White	Not-Hispanic or Latino	White	Other	Anterior and Posterior endometrium	7	Unifocal	Endometrioid carcinoma	G2 Moderately differentiated		<50% myometrial invasion	Stage I	Seventh Edition (2010)	pT1a (FIGO IA)	pN0	cM0	Staging Incomplete	No	None	Postmenopausal: greater than 12 months since LMP with no prior Oophorectomy OR Prior bilateral oophorectomy	Cannot be determined		Cannot be determined		Intact nuclear expression	Intact nuclear expression	Intact nuclear expression	Loss of nuclear expression	Cannot be determined	Cannot be determined	MSI low	No		Living	Living	Living	Yes	United States	Not identified
UCEC	C3L-00563	No	Tumor_and_Normal	62	Female	168	66	98	216	34.72	Asian	Not-Hispanic or Latino	Asian	Other	Anterior and Posterior endometrium	3	Unifocal	Endometrioid carcinoma	G1 Well differentiated		<50% myometrial invasion	Stage I	Seventh Edition (2010)	pT1a (FIGO IA)	pNX	cM0	No pathologic evidence of distant metastasis	Yes	1	Postmenopausal: greater than 12 months since LMP with no prior Oophorectomy OR Prior bilateral oophorectomy	Cannot be determined		Cannot be determined		Intact nuclear expression	Intact nuclear expression	Intact nuclear expression	Intact nuclear expression	Cannot be determined	Cannot be determined	MSI indeterminate	No		Living	Living	Living	Yes	Other: TSS does not collect this information	Not identified
UCEC	C3L-00586	No	Tumor_and_Normal	50	Female	170	67	62	137	21.45	White	Not-Hispanic or Latino	White	Other	Anterior and Posterior endometrium	6	Unifocal	Endometrioid carcinoma	G1 Well differentiated		<50% myometrial invasion	Stage III	Seventh Edition (2010)	pT2 (FIGO II)	pN2 (FIGO IIIC2)	cM0	Staging Incomplete	No	2	Postmenopausal: greater than 12 months since LMP with no prior Oophorectomy OR Prior bilateral oophorectomy	Cannot be determined		Cannot be determined		Intact nuclear expression	Intact nuclear expression	Intact nuclear expression	Intact nuclear expression	Cannot be determined	Cannot be determined	MSI stable	No		Living	Living	Living	Yes	United States	Present
UCEC	C3L-00601	No	Tumor_and_Normal	57	Female	157	62	62	137	25.03	White	Not-Hispanic or Latino	White	Other	Anterior and Posterior endometrium	3.5	Unifocal	Endometrioid carcinoma	G1 Well differentiated		<50% myometrial invasion	Stage I	Seventh Edition (2010)	pT1a (FIGO IA)	pNX	cM0	Staging Incomplete	No	3	Postmenopausal: greater than 12 months since LMP with no prior Oophorectomy OR Prior bilateral oophorectomy	Cannot be determined		Cannot be determined		Intact nuclear expression	Intact nuclear expression	Intact nuclear expression	Intact nuclear expression	Cannot be determined	Cannot be determined	MSI stable	No		Living	Living	Living	Yes	United States	Not identified
UCEC	C3L-00605	No	Tumor_and_Normal	73	Female	157	62	95	209	38.54	White	Not-Hispanic or Latino	White	Other	Anterior and Posterior endometrium	2.7	Unifocal	Endometrioid carcinoma	G2 Moderately differentiated		<50% myometrial invasion	Stage I	Seventh Edition (2010)	pT1a (FIGO IA)	pNX	cM0	No pathologic evidence of distant metastasis	No	Unknown	Postmenopausal: greater than 12 months since LMP with no prior Oophorectomy OR Prior bilateral oophorectomy	Cannot be determined		Cannot be determined		Intact nuclear expression	Intact nuclear expression	Intact nuclear expression	Intact nuclear expression	Cannot be determined	Cannot be determined	MSI stable	No		Living	Living	Living	Yes	United States	Not identified
UCEC	C3L-00767	No	Tumor	56	Female	160	63	168	371	65.71	White	Not-Hispanic or Latino	Caucasian	Anterior endometrium		2.3	Multifocal	Endometrioid carcinoma	G2 Moderately differentiated		<50% myometrial invasion	Stage I	Seventh Edition (2010)	pT1a (FIGO IA)	pNX	cM0	Staging Incomplete	No	4 or more	Perimenopausal: 6-12 months since last menstrual Period	Cannot be determined		Cannot be determined		Intact nuclear expression	Intact nuclear expression	Intact nuclear expression	Intact nuclear expression	Normal	Absent	MSI stable	No		Living	Living		Yes	Other: Medical Record Does Not State	Not identified
UCEC	C3L-00769	No	Tumor_and_Normal	56	Female	168	66	131	289	46.64	White	Not reported	Medical Record Does Not State	Anterior endometrium		4.5	Multifocal	Endometrioid carcinoma	G2 Moderately differentiated		≥50% myometrial invasion	Stage I	Seventh Edition (2010)	pT1b (FIGO IB)	pN0	cM0	Staging Incomplete	No	2	Postmenopausal: greater than 12 months since LMP with no prior Oophorectomy OR Prior bilateral oophorectomy	Cannot be determined		Cannot be determined		Intact nuclear expression	Intact nuclear expression	Intact nuclear expression	Intact nuclear expression	Cannot be determined	Cannot be determined	MSI stable	No		Living	Living	Living	Yes	Other: Medical Record Does Not State	Not identified
UCEC	C3L-00770	No	Tumor_and_Normal	73	Female	163	64	121	267	45.83	White	Not-Hispanic or Latino	Caucasian	Anterior endometrium		2.7	Multifocal	Endometrioid carcinoma	G2 Moderately differentiated		<50% myometrial invasion	Stage I	Seventh Edition (2010)	pT1a (FIGO IA)	pNX	cM0	Staging Incomplete	Yes	4 or more	Postmenopausal: greater than 12 months since LMP with no prior Oophorectomy OR Prior bilateral oophorectomy	Cannot be determined		Cannot be determined		Cannot be determined	Cannot be determined	Cannot be determined	Cannot be determined	Cannot be determined	Cannot be determined	MSI indeterminate	Yes	Surgery	Living	Living		Yes	Other: Medical Record Does Not State	Not identified
UCEC	C3L-00771	No	Tumor_and_Normal	86	Female	157	62	57	125	22.86	White	Not-Hispanic or Latino	Caucasian	Posterior endometrium		6	Multifocal	Endometrioid carcinoma	G2 Moderately differentiated		≥50% myometrial invasion	Stage III	Seventh Edition (2010)	pT3a (FIGO IIIA)	pN0	cM0	Staging Incomplete	No	Unknown	Postmenopausal: greater than 12 months since LMP with no prior Oophorectomy OR Prior bilateral oophorectomy	Cannot be determined		Cannot be determined		Cannot be determined	Cannot be determined	Cannot be determined	Cannot be determined	Cannot be determined	Cannot be determined	MSI indeterminate	No		Deceased			Yes	Other: Medical Record Does Not State	Not identified
UCEC	C3L-00780	No	Tumor	69	Female	160	63	119	262	46.41	White	Hispanic or Latino	Mexican	Other	Anterior and Posterior endometrium	1.7	Unifocal	Endometrioid carcinoma	G2 Moderately differentiated		Not identified	Stage IA	Eighth Edition (2017)	pT1a (FIGO IA)	pNX	Staging Incomplete	Staging Incomplete	Yes	2	Postmenopausal: greater than 12 months since LMP with no prior Oophorectomy OR Prior bilateral oophorectomy	Cannot be determined		Cannot be determined		Cannot be determined	Cannot be determined	Cannot be determined	Cannot be determined	Cannot be determined	Cannot be determined	MSI indeterminate	No		Living	Living		Yes	Other: Mexico	Not identified
UCEC	C3L-00781	No	Tumor	48	Female	160	63	83	184	32.59	White	Hispanic or Latino	Mexican	Other	Anterior and Posterior endometrium	5.5	Unifocal	Endometrioid carcinoma	G3 Poorly differentiated		≥50% myometrial invasion	Stage II	Seventh Edition (2010)	pT2 (FIGO II)	pN0	cM0	No pathologic evidence of distant metastasis	No	4 or more	Postmenopausal: greater than 12 months since LMP with no prior Oophorectomy OR Prior bilateral oophorectomy	Cannot be determined		Cannot be determined		Intact nuclear expression	Loss of nuclear expression	Loss of nuclear expression	Intact nuclear expression	Cannot be determined	Cannot be determined	MSI low	No		Living	Living		Yes	Other: Mexico	Not identified
UCEC	C3L-00905	No	Tumor	64	Female	165	65	122	269	44.81	White	Not-Hispanic or Latino	White	Other	Anterior and Posterior endometrium	4.5	Unifocal	Endometrioid carcinoma	G3 Poorly differentiated		≥50% myometrial invasion	Stage III	Seventh Edition (2010)	pT2 (FIGO II)	pN1 (FIGO IIIC1)	Staging Incomplete	No pathologic evidence of distant metastasis	No	Unknown	Postmenopausal: greater than 12 months since LMP with no prior Oophorectomy OR Prior bilateral oophorectomy	Cannot be determined		Cannot be determined		Intact nuclear expression	Intact nuclear expression	Intact nuclear expression	Intact nuclear expression	Cannot be determined	Cannot be determined	MSI low	No		Living	Living	Living	Yes	United States	Not identified
UCEC	C3L-00918	No	Tumor	68	Female	163	64	114	251	43	White	Not-Hispanic or Latino	White	Other	Anterior and Posterior endometrium	3	Unifocal	Endometrioid carcinoma	G1 Well differentiated		<50% myometrial invasion	Stage I	Seventh Edition (2010)	pT1a (FIGO IA)	pNX	cM0	No pathologic evidence of distant metastasis	Yes	2	Postmenopausal: greater than 12 months since LMP with no prior Oophorectomy OR Prior bilateral oophorectomy	Cannot be determined		Cannot be determined		Loss of nuclear expression	Intact nuclear expression	Intact nuclear expression	Loss of nuclear expression	Cannot be determined	Present	MSI indeterminate	No		Living	Living	Living	Yes	Other: TSS does not collect this information	Not identified
UCEC	C3L-00921	No	Tumor	66	Female	165	65	88	194	32.32	White	Not-Hispanic or Latino	White	Other	Anterior and Posterior endometrium	4	Unifocal	Endometrioid carcinoma	Other	FIGO grade 2	≥50% myometrial invasion	Stage II	Seventh Edition (2010)	pT2 (FIGO II)	pN0	cM0	No pathologic evidence of distant metastasis	No	3	Postmenopausal: greater than 12 months since LMP with no prior Oophorectomy OR Prior bilateral oophorectomy	Cannot be determined		Cannot be determined		Intact nuclear expression	Intact nuclear expression	Intact nuclear expression	Intact nuclear expression	Cannot be determined	Cannot be determined	MSI stable	No		Living	Living	Living	Yes	United States	Not identified
UCEC	C3L-00932	No	Tumor_and_Normal	67	Female	160	63	122	270	47.82	White	Not-Hispanic or Latino	Caucasian	Other	Left cornu	1	Unifocal	Endometrioid carcinoma	G2 Moderately differentiated		Not identified	Stage I	Seventh Edition (2010)	pT1a (FIGO IA)	pNX	cM0	Staging Incomplete	No	3	Postmenopausal: greater than 12 months since LMP with no prior Oophorectomy OR Prior bilateral oophorectomy	Cannot be determined		Cannot be determined		Cannot be determined	Cannot be determined	Cannot be determined	Cannot be determined	Cannot be determined	Cannot be determined	MSI indeterminate	No		Living	Living	Living	Yes	Other: Medical Record Does Not State	Not identified
UCEC	C3L-00938	Yes	Tumor	53	Female	155	61	109	241	45.53	White	Not reported	Medical Record Does Not State	Other	Anterior and Posterior endometrium	5.5	Unifocal	Endometrioid carcinoma	G2 Moderately differentiated		≥50% myometrial invasion	Stage I	Seventh Edition (2010)	pT1b (FIGO IB)	pNX	Staging Incomplete	Staging Incomplete	No	1	Premenopausal: less than 6 months since LMP AND no prior bilateral oophorectomy AND not on estrogen replacement	Cannot be determined		Cannot be determined		Loss of nuclear expression	Intact nuclear expression	Intact nuclear expression	Loss of nuclear expression	Cannot be determined	Present	MSI high	No		Living	Living		Yes	Other: Medical Record Does Not State	Present
UCEC	C3L-00942	No	Tumor	64	Female	163	64	83	184	31.58	White	Not reported	Medical Record Does Not State	Anterior endometrium		4.5	Unifocal	Endometrioid carcinoma	G1 Well differentiated		<50% myometrial invasion	Stage I	Seventh Edition (2010)	pT1a (FIGO IA)	pNX	Staging Incomplete	Staging Incomplete	No	None	Postmenopausal: greater than 12 months since LMP with no prior Oophorectomy OR Prior bilateral oophorectomy	Cannot be determined		Cannot be determined		Cannot be determined	Cannot be determined	Cannot be determined	Cannot be determined	Cannot be determined	Cannot be determined	MSI indeterminate	No		Living	Living	Living	Yes	Other: Medical Record Does Not State	Not identified
UCEC	C3L-00946	No	Tumor	64	Female	159	62	44	98	17.64	White	Not reported	Medical Record Does Not State	Posterior endometrium		3.9	Multifocal	Endometrioid carcinoma	G1 Well differentiated		≥50% myometrial invasion	Stage I	Seventh Edition (2010)	pT1b (FIGO IB)	pN0	Staging Incomplete	Staging Incomplete	No	1	Postmenopausal: greater than 12 months since LMP with no prior Oophorectomy OR Prior bilateral oophorectomy	Cannot be determined		Cannot be determined		Cannot be determined	Cannot be determined	Cannot be determined	Cannot be determined	Cannot be determined	Cannot be determined	MSI indeterminate	No		Living	Living	Living	Yes	Other: Medical Record Does Not State	Not identified
UCEC	C3L-00947	No	Tumor_and_Normal	71	Female	155	61	88	195	36.84	White	Not reported	Medical Record Does Not State	Posterior endometrium		1.8	Multifocal	Endometrioid carcinoma	G2 Moderately differentiated		Not identified	Stage I	Seventh Edition (2010)	pT1a (FIGO IA)	pN0	cM0	Staging Incomplete	Yes	2	Postmenopausal: greater than 12 months since LMP with no prior Oophorectomy OR Prior bilateral oophorectomy	Cannot be determined		Cannot be determined		Cannot be determined	Cannot be determined	Cannot be determined	Cannot be determined	Cannot be determined	Cannot be determined	MSI indeterminate	No		Living	Living	Living	Yes	Other: Medical Record Does Not State	Present
UCEC	C3L-00949	No	Tumor	64	Female	152	60	88	193	37.69	White	Not reported	Medical Record Does Not State	Other	Along anterior and posterior surface	2.5	Unifocal	Endometrioid carcinoma	G1 Well differentiated		<50% myometrial invasion	Stage I	Seventh Edition (2010)	pT1a (FIGO IA)	pNX	Staging Incomplete	Staging Incomplete	Yes	2	Postmenopausal: greater than 12 months since LMP with no prior Oophorectomy OR Prior bilateral oophorectomy	Cannot be determined		Cannot be determined		Cannot be determined	Cannot be determined	Cannot be determined	Cannot be determined	Cannot be determined	Cannot be determined	MSI indeterminate	No		Living	Living	Living	Yes	Other: Medical Record Does Not State	Present
UCEC	C3L-00961	No	Tumor	59	Female	170	67	83	182	28.5	White	Not reported	Medical Record Does Not State	Anterior endometrium		4.5	Multifocal	Endometrioid carcinoma	G1 Well differentiated		<50% myometrial invasion	Stage I	Seventh Edition (2010)	pT1a (FIGO IA)	pN0	cM0	Staging Incomplete	No	2	Postmenopausal: greater than 12 months since LMP with no prior Oophorectomy OR Prior bilateral oophorectomy	Cannot be determined		Cannot be determined		Intact nuclear expression	Intact nuclear expression	Intact nuclear expression	Intact nuclear expression	Cannot be determined	Absent	MSI stable	No		Living	Living	Living	Yes	Other: Medical Record Does Not State	Not identified
UCEC	C3L-00963	No	Tumor_and_Normal	59	Female	160	63	89	197	34.89	White	Not reported	Medical Record Does Not State	Other	Tumor occupies 70% of the anterior endometrium and 50% of the posterior endometrium	2.6	Unifocal	Serous carcinoma	G3 Poorly differentiated		≥50% myometrial invasion	Stage I	Seventh Edition (2010)	pT1b (FIGO IB)	pNX	Staging Incomplete	Staging Incomplete	Yes	1	Postmenopausal: greater than 12 months since LMP with no prior Oophorectomy OR Prior bilateral oophorectomy	Positive	% Not available	Positive	% Not available	Intact nuclear expression	Intact nuclear expression	Intact nuclear expression	Intact nuclear expression	Loss of expression	Cannot be determined	MSI stable	No		Living	Living	Living	Yes	Other: Medical Record Does Not State	Not identified
UCEC	C3L-01246	No	Tumor_and_Normal	62	Female	160	63	100	221	39.14	White	Not reported	Medical Record Does Not State	Posterior endometrium		2.3	Unifocal	Serous carcinoma	G3 Poorly differentiated		<50% myometrial invasion	Stage I	Seventh Edition (2010)	pT1a (FIGO IA)	pN0	Staging Incomplete	Staging Incomplete	No	1	Postmenopausal: greater than 12 months since LMP with no prior Oophorectomy OR Prior bilateral oophorectomy	Cannot be determined		Cannot be determined		Cannot be determined	Cannot be determined	Cannot be determined	Cannot be determined	Cannot be determined	Cannot be determined	MSI indeterminate	No		Living	Living		Yes	Other: Medical Record Does Not State	Not identified
UCEC	C3L-01247	Yes	Tumor	63	Female	160	63	98	217	38.44	White	Not reported	Medical Record Does Not State	Other	Tumor occupies 100% of endometrial surface	11	Unifocal	Serous carcinoma	G3 Poorly differentiated		≥50% myometrial invasion	Stage III	Seventh Edition (2010)	pT1b (FIGO IB)	pN1 (FIGO IIIC1)	Staging Incomplete	Staging Incomplete	No	1	Postmenopausal: greater than 12 months since LMP with no prior Oophorectomy OR Prior bilateral oophorectomy	Cannot be determined		Cannot be determined		Cannot be determined	Cannot be determined	Cannot be determined	Cannot be determined	Cannot be determined	Cannot be determined	MSI indeterminate	No		Living	Living		Yes	Other: Medical Record Does Not State	Not identified
UCEC	C3L-01248	No	Tumor	42	Female	150	59	134	296	59.78	White	Not reported	Medical Record Does Not State	Posterior endometrium		6.3	Unifocal	Endometrioid carcinoma	G1 Well differentiated		≥50% myometrial invasion	Stage I	Seventh Edition (2010)	pT1b (FIGO IB)	pNX	Staging Incomplete	Staging Incomplete	No	1	Premenopausal: less than 6 months since LMP AND no prior bilateral oophorectomy AND not on estrogen replacement	Cannot be determined		Cannot be determined		Intact nuclear expression	Intact nuclear expression	Intact nuclear expression	Intact nuclear expression	Cannot be determined	Cannot be determined	MSI stable	No		Living	Living		Yes	Other: Medical Record Does Not State	Not identified
UCEC	C3L-01249	No	Tumor_and_Normal	65	Female	168	66	109	241	38.89	White	Not reported	Medical Record Does Not State	Other	Tumor occupies 75% of endometrial surface	6.5	Unifocal	Endometrioid carcinoma	G2 Moderately differentiated		<50% myometrial invasion	Stage I	Seventh Edition (2010)	pT1a (FIGO IA)	pN0	Staging Incomplete	Staging Incomplete	No	1	Postmenopausal: greater than 12 months since LMP with no prior Oophorectomy OR Prior bilateral oophorectomy	Cannot be determined		Cannot be determined		Cannot be determined	Cannot be determined	Cannot be determined	Cannot be determined	Cannot be determined	Cannot be determined	MSI indeterminate	No		Living	Living		Yes	Other: Medical Record Does Not State	Not identified
UCEC	C3L-01252	No	Tumor_and_Normal	76	Female	157	62	95	210	38.41	White	Not reported	Medical Record Does Not State	Posterior endometrium		0.9	Unifocal	Endometrioid carcinoma	G1 Well differentiated		<50% myometrial invasion	Stage I	Seventh Edition (2010)	pT1a (FIGO IA)	pNX	Staging Incomplete	Staging Incomplete	Yes	4 or more	Postmenopausal: greater than 12 months since LMP with no prior Oophorectomy OR Prior bilateral oophorectomy	Cannot be determined		Cannot be determined		Cannot be determined	Cannot be determined	Cannot be determined	Cannot be determined	Cannot be determined	Cannot be determined	MSI indeterminate	No		Living	Living		Yes	Other: Medical Record Does Not State	Not identified
UCEC	C3L-01253	Yes	Tumor	77	Female	152	60	74	163	31.83	White	Not reported	Medical Record Does Not State	Other	Anterior and Posterior endometrium	5	Unifocal	Endometrioid carcinoma	G2 Moderately differentiated		≥50% myometrial invasion	Stage I	Seventh Edition (2010)	pT1b (FIGO IB)	pN0	Staging Incomplete	Staging Incomplete	Yes	2	Postmenopausal: greater than 12 months since LMP with no prior Oophorectomy OR Prior bilateral oophorectomy	Cannot be determined		Cannot be determined		Cannot be determined	Cannot be determined	Cannot be determined	Cannot be determined	Cannot be determined	Cannot be determined	MSI indeterminate	No		Living	Living		Yes	Other: Medical Record Does Not State	Not identified
UCEC	C3L-01256	No	Tumor_and_Normal	75	Female	152	60	80	176	34.37	White	Not reported	Medical Record Does Not State	Anterior endometrium		4.3	Unifocal	Endometrioid carcinoma	G1 Well differentiated		≥50% myometrial invasion	Stage I	Seventh Edition (2010)	pT1b (FIGO IB)	pN0	Staging Incomplete	Staging Incomplete	Yes	4 or more	Postmenopausal: greater than 12 months since LMP with no prior Oophorectomy OR Prior bilateral oophorectomy	Cannot be determined		Cannot be determined		Cannot be determined	Cannot be determined	Cannot be determined	Cannot be determined	Cannot be determined	Cannot be determined	MSI indeterminate	No		Living	Living	Living	Yes	Other: Medical Record Does Not State	Not identified
UCEC	C3L-01257	No	Tumor_and_Normal	71	Female	168	66	48	106	17.11	White	Not reported	Medical Record Does Not State	Other	Tumor involves 75% of endometrial cavity	8	Unifocal	Endometrioid carcinoma	G1 Well differentiated		<50% myometrial invasion	Stage I	Seventh Edition (2010)	pT1a (FIGO IA)	pN0	Staging Incomplete	Staging Incomplete	No	2	Postmenopausal: greater than 12 months since LMP with no prior Oophorectomy OR Prior bilateral oophorectomy	Cannot be determined		Cannot be determined		Cannot be determined	Cannot be determined	Cannot be determined	Cannot be determined	Cannot be determined	Cannot be determined	MSI indeterminate	No		Living	Living		Yes	Other: Medical Record Does Not State	Not identified
UCEC	C3L-01275	No	Tumor	65	Female	160	63	82	181	32.06	Not Reported	Not reported	Medical Record Does Not State	Other	100 percent of endometrial surface involved	5	Unifocal	Endometrioid carcinoma	G2 Moderately differentiated		≥50% myometrial invasion	Stage I	Seventh Edition (2010)	pT1b (FIGO IB)	pN0	Staging Incomplete	Staging Incomplete	No	Unknown	Postmenopausal: greater than 12 months since LMP with no prior Oophorectomy OR Prior bilateral oophorectomy	Cannot be determined		Cannot be determined		Cannot be determined	Cannot be determined	Cannot be determined	Cannot be determined	Cannot be determined	Cannot be determined	MSI indeterminate	No		Living	Living	Living	Yes	Other: Medical Record Does Not State	Present
UCEC	C3L-01282	No	Tumor_and_Normal	64	Female	176	69	99	218	31.96	White	Not-Hispanic or Latino	White	Anterior endometrium		3	Unifocal	Endometrioid carcinoma	G3 Poorly differentiated		<50% myometrial invasion	Stage I	Seventh Edition (2010)	pT1a (FIGO IA)	pNX	cM0	No pathologic evidence of distant metastasis	No	Unknown	Postmenopausal: greater than 12 months since LMP with no prior Oophorectomy OR Prior bilateral oophorectomy	Cannot be determined		Cannot be determined		Loss of nuclear expression	Intact nuclear expression	Intact nuclear expression	Loss of nuclear expression	Cannot be determined	Present	MSI low	No		Living	Living	Living	Yes	United States	Not identified
UCEC	C3L-01284	Yes	Tumor	49	Female	155	61	51	112	21.23	Asian	Not-Hispanic or Latino	Asian	Other	Anterior and Posterior endometrium	7	Unifocal	Carcinosarcoma	G1 Well differentiated		Not identified	Stage I	Seventh Edition (2010)	pT1a (FIGO IA)	pN0	cM0	No pathologic evidence of distant metastasis	No	None	Premenopausal: less than 6 months since LMP AND no prior bilateral oophorectomy AND not on estrogen replacement	Cannot be determined		Cannot be determined		Intact nuclear expression	Intact nuclear expression	Intact nuclear expression	Intact nuclear expression	Cannot be determined	Cannot be determined	MSI indeterminate	No		Living			Yes	United States	Not identified
UCEC	C3L-01304	No	Tumor_and_Normal	68	Female	149	59	92	203	41.44	White	Not-Hispanic or Latino	White	Other	Anterior and Posterior endometrium	3.7	Unifocal	Endometrioid carcinoma	G1 Well differentiated		<50% myometrial invasion	Stage I	Seventh Edition (2010)	pT1a (FIGO IA)	pNX	cM0	No pathologic evidence of distant metastasis	Yes	3	Postmenopausal: greater than 12 months since LMP with no prior Oophorectomy OR Prior bilateral oophorectomy	Cannot be determined		Cannot be determined		Intact nuclear expression	Intact nuclear expression	Intact nuclear expression	Intact nuclear expression	Cannot be determined	Cannot be determined	MSI indeterminate	No		Living	Living		Yes	United States	Not identified
UCEC	C3L-01307	No	Tumor_and_Normal	74	Female	162	64	83	183	31.63	White	Not-Hispanic or Latino	White	Other	Anterior and Posterior endometrium	3.5	Unifocal	Endometrioid carcinoma	G3 Poorly differentiated		<50% myometrial invasion	Stage IV	Seventh Edition (2010)	pT1a (FIGO IA)	pNX	cM1	pM1	Yes	3	Postmenopausal: greater than 12 months since LMP with no prior Oophorectomy OR Prior bilateral oophorectomy	Cannot be determined		Cannot be determined		Intact nuclear expression	Intact nuclear expression	Intact nuclear expression	Intact nuclear expression	Cannot be determined	Cannot be determined	MSI stable	No		Deceased			Yes	United States	Not identified
UCEC	C3L-01311	No	Tumor_and_Normal	55	Female	160	63	95	209	37.11	White	Not-Hispanic or Latino	White	Anterior endometrium		3	Unifocal	Endometrioid carcinoma	G1 Well differentiated		Not identified	Stage I	Seventh Edition (2010)	pT1a (FIGO IA)	pNX	cM0	No pathologic evidence of distant metastasis	No	None	Premenopausal: less than 6 months since LMP AND no prior bilateral oophorectomy AND not on estrogen replacement	Cannot be determined		Cannot be determined		Intact nuclear expression	Intact nuclear expression	Intact nuclear expression	Intact nuclear expression	Cannot be determined	Cannot be determined	MSI stable	Yes	Unknown	Living	Living	Living	Yes	United States	Not identified
UCEC	C3L-01312	No	Tumor	56	Female	165	65	87	192	31.96	White	Not-Hispanic or Latino	White	Other	Anterior and Posterior endometrium	4	Unifocal	Endometrioid carcinoma	Other	FIGO grade 1	<50% myometrial invasion	Stage I	Seventh Edition (2010)	pT1a (FIGO IA)	pNX	Staging Incomplete	No pathologic evidence of distant metastasis	No	1	Postmenopausal: greater than 12 months since LMP with no prior Oophorectomy OR Prior bilateral oophorectomy	Cannot be determined		Cannot be determined		Intact nuclear expression	Intact nuclear expression	Intact nuclear expression	Intact nuclear expression	Cannot be determined	Cannot be determined	MSI stable	No		Living	Living	Living	Yes	United States	Not identified
UCEC	C3L-01744	No	Tumor_and_Normal	62	Female	150	59	104	230	46.45	White	Not reported	Medical Record Does Not State	Anterior endometrium		2.2	Unifocal	Endometrioid carcinoma	G2 Moderately differentiated		<50% myometrial invasion	Stage I	Seventh Edition (2010)	pT1a (FIGO IA)	pNX	Staging Incomplete	Staging Incomplete	No	2	Postmenopausal: greater than 12 months since LMP with no prior Oophorectomy OR Prior bilateral oophorectomy	Cannot be determined		Cannot be determined		Cannot be determined	Cannot be determined	Cannot be determined	Cannot be determined	Cannot be determined	Cannot be determined	MSI indeterminate	No		Living	Living		Yes	Other: Medical Record Does Not State	Not identified
UCEC	C3L-01925	No	Tumor	65	Female	165	65	75	165	27.66	White	Not-Hispanic or Latino	White	Other	Anterior and Posterior endometrium	4.5	Unifocal	Serous carcinoma	G3 Poorly differentiated		≥50% myometrial invasion	Stage IV	Seventh Edition (2010)	pT3b (FIGO IIIB)	pN1 (FIGO IIIC1)	Staging Incomplete	pM1	No	None	Postmenopausal: greater than 12 months since LMP with no prior Oophorectomy OR Prior bilateral oophorectomy	Positive	5	Negative		Intact nuclear expression	Intact nuclear expression	Intact nuclear expression	Intact nuclear expression	Loss of expression	Cannot be determined	MSI indeterminate	No		Living	Living		Yes	United States	Not identified
UCEC	C3N-00151	No	Tumor	60	Female	163	64	72	159	27.1			Caucasian	Other	Entire uterine cavity	Unknown	Unifocal	Endometrioid carcinoma	G3 Poorly differentiated		≥50% myometrial invasion	Stage I	Seventh Edition (2010)	pT1b (FIGO IB)	pN0	cM0	No pathologic evidence of distant metastasis	Unknown	2	Postmenopausal: greater than 12 months since LMP with no prior Oophorectomy OR Prior bilateral oophorectomy	Cannot be determined		Cannot be determined		Cannot be determined	Cannot be determined	Cannot be determined	Cannot be determined	Cannot be determined	Cannot be determined	MSI indeterminate	No		Living			No	Ukraine	Not identified
UCEC	C3N-00200	No	Tumor_and_Normal	72	Female	168	66	132	290	46.85	Black or African American	Not-Hispanic or Latino	Black	Other	Anterior and Posterior endometrium	9	Multifocal	Endometrioid carcinoma	G3 Poorly differentiated		Not identified	Stage III	Seventh Edition (2010)	pT2 (FIGO II)	pN1 (FIGO IIIC1)	Staging Incomplete	Staging Incomplete	Yes	4 or more	Postmenopausal: greater than 12 months since LMP with no prior Oophorectomy OR Prior bilateral oophorectomy	Cannot be determined		Cannot be determined		Cannot be determined	Cannot be determined	Cannot be determined	Cannot be determined	Cannot be determined	Cannot be determined	MSI indeterminate	No		Living	Deceased		Yes	United States	Not identified
UCEC	C3N-00321	No	Tumor	64	Female	157	62	66	146	26			Slavonic	Other	Uterine cavity	1.5	Multifocal	Endometrioid carcinoma	G1 Well differentiated		<50% myometrial invasion	Stage I	Seventh Edition (2010)	pT1a (FIGO IA)	pN0	cM0	Staging Incomplete	No	2	Postmenopausal: greater than 12 months since LMP with no prior Oophorectomy OR Prior bilateral oophorectomy	Positive	80	Positive	30	Cannot be determined	Cannot be determined	Cannot be determined	Cannot be determined	Cannot be determined	Cannot be determined	MSI indeterminate	No		Living	Living		No	Ukraine	Not identified
UCEC	C3N-00322	No	Tumor	70	Female	147	58	68	150	31			Slavonic	Other	Entire uterine cavity	2.6	Multifocal	Endometrioid carcinoma	G2 Moderately differentiated		<50% myometrial invasion	Stage I	Seventh Edition (2010)	pT1a (FIGO IA)	pNX	cM0	Staging Incomplete	No	2	Postmenopausal: greater than 12 months since LMP with no prior Oophorectomy OR Prior bilateral oophorectomy	Positive	85	Positive	50	Cannot be determined	Cannot be determined	Cannot be determined	Cannot be determined	Cannot be determined	Cannot be determined	MSI indeterminate	No		Living	Living		No	Ukraine	Not identified
UCEC	C3N-00323	No	Tumor	78	Female	168	66	78	172	27			Slavonic	Other	Uterine cavity	4	Multifocal	Endometrioid carcinoma	G2 Moderately differentiated		<50% myometrial invasion	Stage I	Seventh Edition (2010)	pT1a (FIGO IA)	pNX	cM0	Staging Incomplete	No	Unknown	Postmenopausal: greater than 12 months since LMP with no prior Oophorectomy OR Prior bilateral oophorectomy	Positive	90	Positive	20	Cannot be determined	Cannot be determined	Cannot be determined	Cannot be determined	Cannot be determined	Cannot be determined	MSI indeterminate	No		Living	Living	Living	No	Ukraine	Present
UCEC	C3N-00324	No	Tumor	66	Female	160	63	90	198	35			Slavonic	Other	Uterine cavity	2.3	Multifocal	Endometrioid carcinoma	G2 Moderately differentiated		≥50% myometrial invasion	Stage II	Seventh Edition (2010)	pT2 (FIGO II)	pN0	cM0	Staging Incomplete	Yes	Unknown	Postmenopausal: greater than 12 months since LMP with no prior Oophorectomy OR Prior bilateral oophorectomy	Positive	80	Positive	70	Cannot be determined	Cannot be determined	Cannot be determined	Cannot be determined	Cannot be determined	Cannot be determined	MSI indeterminate	No		Living	Living		No	Ukraine	Not identified
UCEC	C3N-00326	No	Tumor	45	Female	175	69	109	240	35			Slavonic	Other	Uterine cavity	1.3	Multifocal	Endometrioid carcinoma	G1 Well differentiated		Not identified	Stage I	Seventh Edition (2010)	pT1a (FIGO IA)	pNX	cM0	Staging Incomplete	No	2	Premenopausal: less than 6 months since LMP AND no prior bilateral oophorectomy AND not on estrogen replacement	Positive	95	Positive	90	Cannot be determined	Cannot be determined	Cannot be determined	Cannot be determined	Cannot be determined	Cannot be determined	MSI indeterminate	No		Living	Living		No	Ukraine	Not identified
UCEC	C3N-00328	No	Tumor	62	Female	165	65	85	187	31.22			Slavonic	Other	Uterine cavity	3	Multifocal	Endometrioid carcinoma	G3 Poorly differentiated		≥50% myometrial invasion	Stage I	Seventh Edition (2010)	pT1b (FIGO IB)	pN0	cM0	Staging Incomplete	No	Unknown	Postmenopausal: greater than 12 months since LMP with no prior Oophorectomy OR Prior bilateral oophorectomy	Positive	90	Positive	70	Cannot be determined	Cannot be determined	Cannot be determined	Cannot be determined	Cannot be determined	Cannot be determined	MSI indeterminate	No		Living	Living		No	Ukraine	Not identified
UCEC	C3N-00333	No	Tumor_and_Normal	65	Female	158	62	78	172	31			Slavonic	Other	Entire uterine cavity	1	Multifocal	Endometrioid carcinoma	G2 Moderately differentiated		<50% myometrial invasion	Stage I	Seventh Edition (2010)	pT1a (FIGO IA)	pN0	cM0	Staging Incomplete	No	Unknown	Postmenopausal: greater than 12 months since LMP with no prior Oophorectomy OR Prior bilateral oophorectomy	Positive	70	Positive	50	Cannot be determined	Cannot be determined	Cannot be determined	Cannot be determined	Cannot be determined	Cannot be determined	MSI indeterminate	No		Living	Living		No	Ukraine	Not identified
UCEC	C3N-00334	No	Tumor	68	Female	159	63	83	183	32.83			Slavonic	Other	Uterine cavity	1.4	Multifocal	Endometrioid carcinoma	G1 Well differentiated		<50% myometrial invasion	Stage I	Seventh Edition (2010)	pT1a (FIGO IA)	pN0	cM0	Staging Incomplete	No	1	Postmenopausal: greater than 12 months since LMP with no prior Oophorectomy OR Prior bilateral oophorectomy	Positive	80	Positive	80	Cannot be determined	Cannot be determined	Cannot be determined	Cannot be determined	Cannot be determined	Cannot be determined	MSI indeterminate	No		Living	Living		No	Ukraine	Not identified
UCEC	C3N-00335	No	Tumor	57	Female	154	61	70	154	29.52			Slavonic	Other	Uterine cavity	2.5	Multifocal	Endometrioid carcinoma	G3 Poorly differentiated		<50% myometrial invasion	Stage I	Seventh Edition (2010)	pT1a (FIGO IA)	pN0	cM0	Staging Incomplete	No	None	Postmenopausal: greater than 12 months since LMP with no prior Oophorectomy OR Prior bilateral oophorectomy	Positive	35	Positive	7	Cannot be determined	Cannot be determined	Cannot be determined	Cannot be determined	Cannot be determined	Cannot be determined	MSI indeterminate	No		Living	Living		No	Ukraine	Not identified
UCEC	C3N-00337	No	Tumor	67	Female	172	68	86	190	29.07			Slavonic	Other	Entire uterine cavity	1.3	Multifocal	Endometrioid carcinoma	G2 Moderately differentiated		≥50% myometrial invasion	Stage I	Seventh Edition (2010)	pT1b (FIGO IB)	pNX	cM0	Staging Incomplete	No	1	Postmenopausal: greater than 12 months since LMP with no prior Oophorectomy OR Prior bilateral oophorectomy	Positive	80	Positive	40	Cannot be determined	Cannot be determined	Cannot be determined	Cannot be determined	Cannot be determined	Cannot be determined	MSI indeterminate	No		Living	Living		No	Ukraine	Not identified
UCEC	C3N-00339	No	Tumor	45	Female	163	64	58	128	21.83			Slavonic	Other	Uterine cavity	1.3	Multifocal	Serous carcinoma	G2 Moderately differentiated		<50% myometrial invasion	Stage I	Seventh Edition (2010)	pT1a (FIGO IA)	pN0	cM0	Staging Incomplete	No	Unknown	Premenopausal: less than 6 months since LMP AND no prior bilateral oophorectomy AND not on estrogen replacement	Positive	40	Positive	60	Cannot be determined	Cannot be determined	Cannot be determined	Cannot be determined	Cannot be determined	Cannot be determined	MSI indeterminate	No		Living	Living		No	Ukraine	Not identified
UCEC	C3N-00340	No	Tumor	60	Female	158	62	69	152	27			Slavonic	Other	Uterine cavity	3.5	Multifocal	Serous carcinoma	G3 Poorly differentiated		<50% myometrial invasion	Stage III	Seventh Edition (2010)	pT3a (FIGO IIIA)	pN1 (FIGO IIIC1)	cM0	Staging Incomplete	No	2	Postmenopausal: greater than 12 months since LMP with no prior Oophorectomy OR Prior bilateral oophorectomy	Negative		Negative		Cannot be determined	Cannot be determined	Cannot be determined	Cannot be determined	Cannot be determined	Cannot be determined	MSI indeterminate	No		Living	Living		No	Ukraine	Not identified
UCEC	C3N-00377	No	Tumor	64	Female	153	60	80	176	34			Slavonic	Other	Uterine cavity	1	Multifocal	Endometrioid carcinoma	G2 Moderately differentiated		<50% myometrial invasion	Stage I	Seventh Edition (2010)	pT1a (FIGO IA)	pNX	cM0	Staging Incomplete	Yes	Unknown	Postmenopausal: greater than 12 months since LMP with no prior Oophorectomy OR Prior bilateral oophorectomy	Positive	90	Positive	92	Cannot be determined	Cannot be determined	Cannot be determined	Cannot be determined	Cannot be determined	Cannot be determined	MSI indeterminate	No		Living	Living		No	Ukraine	Present
UCEC	C3N-00379	No	Tumor	41	Female	164	65	99	218	36.81			Slavonic	Other	Entire uterine cavity	2.5	Multifocal	Endometrioid carcinoma	G2 Moderately differentiated		<50% myometrial invasion	Stage I	Seventh Edition (2010)	pT1a (FIGO IA)	pN0	cM0	Staging Incomplete	No	1	Premenopausal: less than 6 months since LMP AND no prior bilateral oophorectomy AND not on estrogen replacement	Positive	60	Positive	80	Cannot be determined	Cannot be determined	Cannot be determined	Cannot be determined	Cannot be determined	Cannot be determined	MSI indeterminate	No		Living	Living		No	Ukraine	Not identified
UCEC	C3N-00383	No	Tumor_and_Normal	61	Female	157	62	114	251	46			Slavonic	Other	Uterine cavity	4	Unifocal	Endometrioid carcinoma	G1 Well differentiated		<50% myometrial invasion	Stage I	Seventh Edition (2010)	pT1a (FIGO IA)	pN0	cM0	Staging Incomplete	No	1	Postmenopausal: greater than 12 months since LMP with no prior Oophorectomy OR Prior bilateral oophorectomy	Positive	70	Positive	50	Cannot be determined	Cannot be determined	Cannot be determined	Cannot be determined	Cannot be determined	Cannot be determined	MSI indeterminate	No		Living	Living		No	Ukraine	Not identified
UCEC	C3N-00386	No	Tumor	44	Female	169	67	78	172	27.31			Slavonic	Other	Entire uterine cavity	2.3	Multifocal	Endometrioid carcinoma	G1 Well differentiated		<50% myometrial invasion	Stage I	Seventh Edition (2010)	pT1a (FIGO IA)	pNX	cM0	Staging Incomplete	No	2	Premenopausal: less than 6 months since LMP AND no prior bilateral oophorectomy AND not on estrogen replacement	Positive	80	Positive	70	Cannot be determined	Cannot be determined	Cannot be determined	Cannot be determined	Cannot be determined	Cannot be determined	MSI indeterminate	No		Living	Living		No	Ukraine	Not identified
UCEC	C3N-00388	No	Tumor	59	Female	168	66	58	128	20.55			Slavonic	Other	Entire uterine cavity	4	Multifocal	Endometrioid carcinoma	G2 Moderately differentiated		<50% myometrial invasion	Stage I	Seventh Edition (2010)	pT1a (FIGO IA)	pN0	cM0	Staging Incomplete	No	1	Postmenopausal: greater than 12 months since LMP with no prior Oophorectomy OR Prior bilateral oophorectomy	Positive	85	Positive	60	Cannot be determined	Cannot be determined	Cannot be determined	Cannot be determined	Cannot be determined	Cannot be determined	MSI indeterminate	No		Living	Living		No	Ukraine	Not identified
UCEC	C3N-00389	No	Tumor	62	Female	164	65	48	106	17.85			Slavonic	Other	Entire uterine cavity	1.5	Multifocal	Endometrioid carcinoma	G2 Moderately differentiated		≥50% myometrial invasion	Stage I	Seventh Edition (2010)	pT1b (FIGO IB)	pN0	cM0	Staging Incomplete	No	1	Postmenopausal: greater than 12 months since LMP with no prior Oophorectomy OR Prior bilateral oophorectomy	Positive	75	Positive	70	Cannot be determined	Cannot be determined	Cannot be determined	Cannot be determined	Cannot be determined	Cannot be determined	MSI indeterminate	No		Living	Living		No	Ukraine	Not identified
UCEC	C3N-00729	No	Tumor_and_Normal	86	Female	165	65	81	178	29.62	White	Not-Hispanic or Latino	White	Other	Anterior and Posterior endometrium	4	Multifocal	Endometrioid carcinoma	G2 Moderately differentiated		≥50% myometrial invasion	Stage IB	Eighth Edition (2017)	pT1b (FIGO IB)	pN0	Staging Incomplete	Staging Incomplete	No	4 or more	Postmenopausal: greater than 12 months since LMP with no prior Oophorectomy OR Prior bilateral oophorectomy	Positive	% Not available	Positive	% Not available	Cannot be determined	Cannot be determined	Cannot be determined	Cannot be determined	Cannot be determined	Cannot be determined	MSI indeterminate	No		Living	Living		Yes	United States	Not identified
UCEC	C3N-00734	No	Tumor	53	Female	168	66	110	243	38.97	White	Not-Hispanic or Latino	White	Anterior endometrium		4	Unifocal	Endometrioid carcinoma	G1 Well differentiated		≥50% myometrial invasion	Stage III	Seventh Edition (2010)	pT3a (FIGO IIIA)	pN0	Staging Incomplete	Staging Incomplete	No	None	Postmenopausal: greater than 12 months since LMP with no prior Oophorectomy OR Prior bilateral oophorectomy	Cannot be determined		Cannot be determined		Cannot be determined	Cannot be determined	Cannot be determined	Cannot be determined	Cannot be determined	Cannot be determined	MSI indeterminate	No		Living	Living		Yes	United States	Not identified
UCEC	C3N-00743	No	Tumor	53	Female	159	63	122	270	48.46	Black or African American	Not-Hispanic or Latino	Black	Other	Involves fundus, anterior and posterior walls	3.5	Multifocal	Endometrioid carcinoma	G2 Moderately differentiated		<50% myometrial invasion	Stage I	Seventh Edition (2010)	pT1a (FIGO IA)	pN0	cM0	No pathologic evidence of distant metastasis	No	2	Premenopausal: less than 6 months since LMP AND no prior bilateral oophorectomy AND not on estrogen replacement	Unknown		Unknown		Unknown	Unknown	Unknown	Unknown	Unknown	Cannot be determined	Unknown	No		Living			Yes	United States	Not identified
UCEC	C3N-00836	No	Tumor	75	Female	160	63	78	172	30.47			Slavonic	Other	Entire uterine cavity	1	Multifocal	Endometrioid carcinoma	G3 Poorly differentiated		<50% myometrial invasion	Stage I	Seventh Edition (2010)	pT1a (FIGO IA)	pNX	cM0	Staging Incomplete	No	3	Postmenopausal: greater than 12 months since LMP with no prior Oophorectomy OR Prior bilateral oophorectomy	Positive	40	Negative		Cannot be determined	Cannot be determined	Cannot be determined	Cannot be determined	Cannot be determined	Cannot be determined	MSI indeterminate	No		Living	Living		No	Ukraine	Not identified
UCEC	C3N-00847	No	Tumor	65	Female	165	65	94	207	34.53			Slavonic	Other	Entire uterine cavity	4.3	Multifocal	Endometrioid carcinoma	G2 Moderately differentiated		<50% myometrial invasion	Stage III	Seventh Edition (2010)	pT3a (FIGO IIIA)	pN0	cM0	Staging Incomplete	No	2	Postmenopausal: greater than 12 months since LMP with no prior Oophorectomy OR Prior bilateral oophorectomy	Positive	95	Positive	80	Cannot be determined	Cannot be determined	Cannot be determined	Cannot be determined	Cannot be determined	Cannot be determined	MSI indeterminate	No		Living	Living		No	Ukraine	Not identified
UCEC	C3N-00848	No	Tumor	66	Female	158	62	84	185	33.65			Slavonic	Other	Entire uterine cavity	3	Multifocal	Endometrioid carcinoma	G2 Moderately differentiated		<50% myometrial invasion	Stage I	Seventh Edition (2010)	pT1a (FIGO IA)	pNX	cM0	Staging Incomplete	Yes	None	Postmenopausal: greater than 12 months since LMP with no prior Oophorectomy OR Prior bilateral oophorectomy	Positive	40	Positive	70	Cannot be determined	Cannot be determined	Cannot be determined	Cannot be determined	Cannot be determined	Cannot be determined	MSI indeterminate	No		Living	Living		No	Ukraine	Present
UCEC	C3N-00850	No	Tumor	65	Female	158	62	72	159	28.84			Slavonic	Other	Entire uterine cavity	1	Multifocal	Endometrioid carcinoma	G2 Moderately differentiated		<50% myometrial invasion	Stage I	Seventh Edition (2010)	pT1a (FIGO IA)	pN0	cM0	Staging Incomplete	No	1	Postmenopausal: greater than 12 months since LMP with no prior Oophorectomy OR Prior bilateral oophorectomy	Positive	86	Positive	95	Cannot be determined	Cannot be determined	Cannot be determined	Cannot be determined	Cannot be determined	Cannot be determined	MSI indeterminate	No		Living	Living		No	Ukraine	Not identified
UCEC	C3N-00858	No	Tumor_and_Normal	65	Female	158	62	92	203	36			Caucasian	Anterior endometrium		11	Multifocal	Endometrioid carcinoma	G2 Moderately differentiated		≥50% myometrial invasion	Stage III	Seventh Edition (2010)	pT3b (FIGO IIIB)	pN0	cM0	No pathologic evidence of distant metastasis	No	2	Postmenopausal: greater than 12 months since LMP with no prior Oophorectomy OR Prior bilateral oophorectomy	Positive	50	Positive	50	Cannot be determined	Cannot be determined	Cannot be determined	Cannot be determined	Normal	Cannot be determined	MSI indeterminate	Yes	Surgery	Living	Living		No	Poland	Not identified
UCEC	C3N-00866	No	Tumor_and_Normal	77	Female	165	65	65	143	23.88	White	Not-Hispanic or Latino	White	Other	Anterior, posterior and fundus	3	Multifocal	Endometrioid carcinoma	G1 Well differentiated		<50% myometrial invasion	Stage I	Seventh Edition (2010)	pT1a (FIGO IA)	pNX	cM0	No pathologic evidence of distant metastasis	Yes	4 or more	Postmenopausal: greater than 12 months since LMP with no prior Oophorectomy OR Prior bilateral oophorectomy	Unknown		Unknown		Unknown	Unknown	Unknown	Unknown	Unknown	Cannot be determined	Unknown	Yes	Surgery	Living			Yes	United States	Not identified
UCEC	C3N-00880	No	Tumor	61	Female	170	67	80	176	27			Caucasian	Anterior endometrium		3.2	Unifocal	Endometrioid carcinoma	G2 Moderately differentiated		<50% myometrial invasion	Stage I	Seventh Edition (2010)	pT1a (FIGO IA)	pN0	cM0	No pathologic evidence of distant metastasis	No	1	Postmenopausal: greater than 12 months since LMP with no prior Oophorectomy OR Prior bilateral oophorectomy	Positive	50	Positive	50	Cannot be determined	Cannot be determined	Cannot be determined	Cannot be determined	Normal	Cannot be determined	MSI indeterminate	No		Living	Living	Living	No	Poland	Not identified
UCEC	C3N-01001	Yes	Tumor	72	Female	154	61	105	231	44.27			Caucasian	Posterior endometrium		9.5	Unifocal	Endometrioid carcinoma	G2 Moderately differentiated		<50% myometrial invasion	Stage II	Seventh Edition (2010)	pT2 (FIGO II)	pN0	cM0	No pathologic evidence of distant metastasis	Yes	2	Postmenopausal: greater than 12 months since LMP with no prior Oophorectomy OR Prior bilateral oophorectomy	Positive	50	Positive	50	Cannot be determined	Cannot be determined	Cannot be determined	Cannot be determined	Normal	Cannot be determined	MSI indeterminate	Yes	Surgery, Chemotherapy	Living	Living		No	Poland	Not identified
UCEC	C3N-01003	No	Tumor	73	Female	164	65	86	190	31			Caucasian	Anterior endometrium		3	Multifocal	Endometrioid carcinoma	G3 Poorly differentiated		≥50% myometrial invasion	Stage IV	Eighth Edition (2017)	pT3b (FIGO IIIB)	pN0	cM1	pM1	Yes	4 or more	Postmenopausal: greater than 12 months since LMP with no prior Oophorectomy OR Prior bilateral oophorectomy	Positive	50	Positive	50	Cannot be determined	Cannot be determined	Cannot be determined	Cannot be determined	Overexpression	Cannot be determined	MSI indeterminate	No		Living	Living	Deceased	No	Poland	Not identified
UCEC	C3N-01211	No	Tumor_and_Normal	59	Female	180	71	127	280	39.2			Slavonic	Other	Entire uterine cavity	1.4	Multifocal	Endometrioid carcinoma	G2 Moderately differentiated		≥50% myometrial invasion	Stage II	Seventh Edition (2010)	pT2 (FIGO II)	pN0	cM0	Staging Incomplete	No	1	Postmenopausal: greater than 12 months since LMP with no prior Oophorectomy OR Prior bilateral oophorectomy	Positive	95	Positive	90	Cannot be determined	Cannot be determined	Cannot be determined	Cannot be determined	Cannot be determined	Cannot be determined	MSI indeterminate	No		Living	Living		No	Ukraine	Not identified
UCEC	C3N-01212	No	Tumor	63	Female	161	63	79	174	30.48			Slavonic	Other	Entire uterine cavity	1.5	Unifocal	Endometrioid carcinoma	G2 Moderately differentiated		<50% myometrial invasion	Stage III	Seventh Edition (2010)	pT3a (FIGO IIIA)	pNX	cM0	Staging Incomplete	No	2	Postmenopausal: greater than 12 months since LMP with no prior Oophorectomy OR Prior bilateral oophorectomy	Positive	45	Positive	40	Cannot be determined	Cannot be determined	Cannot be determined	Cannot be determined	Cannot be determined	Cannot be determined	MSI indeterminate	No		Living	Living		No	Ukraine	Present
UCEC	C3N-01217	No	Tumor	58	Female	162	64	95	209	36.2			Slavonic	Other	Endometrium	0.8	Multifocal	Endometrioid carcinoma	G1 Well differentiated		≥50% myometrial invasion	Stage I	Seventh Edition (2010)	pT1b (FIGO IB)	pNX	cM0	Staging Incomplete	No	None	Postmenopausal: greater than 12 months since LMP with no prior Oophorectomy OR Prior bilateral oophorectomy	Positive	80	Positive	85	Cannot be determined	Cannot be determined	Cannot be determined	Cannot be determined	Cannot be determined	Cannot be determined	MSI indeterminate	No		Living	Living		No	Ukraine	Not identified
UCEC	C3N-01219	No	Tumor	58	Female	154	61	62	137	26.14			Slavonic	Other	Entire uterine cavity	5	Unifocal	Endometrioid carcinoma	G3 Poorly differentiated		<50% myometrial invasion	Stage III	Seventh Edition (2010)	pT3a (FIGO IIIA)	pN0	cM0	Staging Incomplete	No	1	Postmenopausal: greater than 12 months since LMP with no prior Oophorectomy OR Prior bilateral oophorectomy	Positive	90	Positive	80	Cannot be determined	Cannot be determined	Cannot be determined	Cannot be determined	Cannot be determined	Cannot be determined	MSI indeterminate	No		Living	Living		No	Ukraine	Present
UCEC	C3N-01267	No	Tumor	57	Female	159	63	78	172	30.85			Slavonic	Other	Entire uterine cavity	1.2	Multifocal	Endometrioid carcinoma	G2 Moderately differentiated		≥50% myometrial invasion	Stage III	Seventh Edition (2010)	pT1b (FIGO IB)	pN1 (FIGO IIIC1)	cM0	Staging Incomplete	No	2	Postmenopausal: greater than 12 months since LMP with no prior Oophorectomy OR Prior bilateral oophorectomy	Positive	80	Positive	90	Cannot be determined	Cannot be determined	Cannot be determined	Cannot be determined	Cannot be determined	Cannot be determined	MSI indeterminate	No		Living	Living		No	Ukraine	Not identified
UCEC	C3N-01346	No	Tumor_and_Normal	63	Female	162	64	90	198	34			Caucasian	Anterior endometrium		5.5	Unifocal	Serous carcinoma	G3 Poorly differentiated		≥50% myometrial invasion	Stage III	Seventh Edition (2010)	pT1b (FIGO IB)	pN2 (FIGO IIIC2)	cM0	No pathologic evidence of distant metastasis	No	1	Postmenopausal: greater than 12 months since LMP with no prior Oophorectomy OR Prior bilateral oophorectomy	Positive	5	Positive	10	Cannot be determined	Cannot be determined	Cannot be determined	Cannot be determined	Overexpression	Cannot be determined	MSI indeterminate	No		Living	Living		No	Poland	Not identified
UCEC	C3N-01349	No	Tumor	77	Female	165	65	86	190	31			Caucasian	Anterior endometrium		5	Multifocal	Serous carcinoma	G3 Poorly differentiated		≥50% myometrial invasion	Stage I	Seventh Edition (2010)	pT1b (FIGO IB)	pN0	cM0	No pathologic evidence of distant metastasis	Yes	4 or more	Postmenopausal: greater than 12 months since LMP with no prior Oophorectomy OR Prior bilateral oophorectomy	Negative		Negative		Cannot be determined	Cannot be determined	Cannot be determined	Cannot be determined	Overexpression	Cannot be determined	MSI indeterminate	Yes	Surgery	Living	Deceased		No	Poland	Not identified
UCEC	C3N-01510	No	Tumor	53	Female	158	62	101	223	40.72	White	Not-Hispanic or Latino	white	Other	Bulky tumor involving both anterior and posterior walls	8.5	Multifocal	Endometrioid carcinoma	G2 Moderately differentiated		≥50% myometrial invasion	Stage II	Seventh Edition (2010)	pT2 (FIGO II)	pNX	Staging Incomplete	Staging Incomplete	Yes	None	Premenopausal: less than 6 months since LMP AND no prior bilateral oophorectomy AND not on estrogen replacement	Cannot be determined		Cannot be determined		Cannot be determined	Cannot be determined	Cannot be determined	Cannot be determined	Cannot be determined	Cannot be determined	MSI indeterminate	No		Living	Living		Yes	United States	Not identified
UCEC	C3N-01520	No	Tumor	69	Female	164	65	79	174	29.37			Slavonic	Other	Endometrium	1	Multifocal	Endometrioid carcinoma	G2 Moderately differentiated		<50% myometrial invasion	Stage I	Seventh Edition (2010)	pT1a (FIGO IA)	pNX	cM0	Staging Incomplete	No	2	Postmenopausal: greater than 12 months since LMP with no prior Oophorectomy OR Prior bilateral oophorectomy	Positive	60	Positive	65	Cannot be determined	Cannot be determined	Cannot be determined	Cannot be determined	Cannot be determined	Cannot be determined	MSI indeterminate	No		Living	Deceased		No	Ukraine	Not identified
UCEC	C3N-01521	No	Tumor	75	Female	167	66	82	181	29.4			Slavonic	Other	Entire uterine cavity	4.2	Unifocal	Endometrioid carcinoma	G3 Poorly differentiated		<50% myometrial invasion	Stage I	Seventh Edition (2010)	pT1a (FIGO IA)	pNX	cM0	Staging Incomplete	No	2	Postmenopausal: greater than 12 months since LMP with no prior Oophorectomy OR Prior bilateral oophorectomy	Positive	60	Positive	80	Cannot be determined	Cannot be determined	Cannot be determined	Cannot be determined	Cannot be determined	Cannot be determined	MSI indeterminate	No		Living	Living		No	Ukraine	Not identified
UCEC	C3N-01537	No	Tumor	74	Female	154	61	84	185	35.42			Slavonic	Other	Entire uterine cavity	1.5	Unifocal	Endometrioid carcinoma	G3 Poorly differentiated		≥50% myometrial invasion	Stage II	Seventh Edition (2010)	pT2 (FIGO II)	pN0	cM0	Staging Incomplete	No	1	Postmenopausal: greater than 12 months since LMP with no prior Oophorectomy OR Prior bilateral oophorectomy	Positive	80	Positive	20	Cannot be determined	Cannot be determined	Cannot be determined	Cannot be determined	Cannot be determined	Cannot be determined	MSI indeterminate	No		Living	Living		No	Ukraine	Not identified
UCEC	C3N-01802	No	Tumor	85	Female	163	64	64	142	24.32	Black or African American	Not-Hispanic or Latino	American	Other	entire uterine cavity	3.8	Unifocal	Serous carcinoma	G3 Poorly differentiated		<50% myometrial invasion	Stage II	Seventh Edition (2010)	pT2 (FIGO II)	pN0	Staging Incomplete	Staging Incomplete	Yes	1	Postmenopausal: greater than 12 months since LMP with no prior Oophorectomy OR Prior bilateral oophorectomy	Cannot be determined		Cannot be determined		Cannot be determined	Cannot be determined	Cannot be determined	Cannot be determined	Cannot be determined	Cannot be determined	MSI indeterminate	No		Living	Living		Yes	United States	Not identified
UCEC	C3N-01825	No	Tumor	70	Female	167	66	95	209	34.06			Slavonic	Other	Entire uterine cavity	5	Unifocal	Serous carcinoma	G3 Poorly differentiated		<50% myometrial invasion	Stage I	Seventh Edition (2010)	pT1a (FIGO IA)	pN0	cM0	Staging Incomplete	No	Unknown	Postmenopausal: greater than 12 months since LMP with no prior Oophorectomy OR Prior bilateral oophorectomy	Negative		Negative		Cannot be determined	Cannot be determined	Cannot be determined	Cannot be determined	Cannot be determined	Cannot be determined	MSI indeterminate	No		Living	Living		No	Ukraine	Present
[truncated: 150 more columns]

## Sheet: Other_Medical_Information
tumor_code	case_id	medical_conditions	history_of_medical_treatment	medical_history_source	medications_vitamins_supplements	medications_history_source	anesthesia_medications_name	anesthesia_medications_category	anesthesia_medications_dose	anesthesia_medications_unit	anesthesia_medications_time	other_notable_events_during_surgery
UCEC	C3L-00006	anxiety|Asthma|Arthritis|Congestive heart failure (chf)|Hypertension|Gastric Reflux Disease, reflux esophagitis, heartburn, GERD|hypothyroidism|sleep apnea|allergies	Yes|Yes|No|No|Yes|Yes|Yes|Yes|Yes	Medical Record|Medical Record|Medical Record|Medical Record|Medical Record|Medical Record|Medical Record|Medical Record|Medical Record	proventil|coreg|lasix|micro-K|prilosec|ditropan|ventolin inhaler|singulair|lipitor|diovan|Fluticasone-Salmeterol|Atrovent HFA|Levothroxine Sodium|Calcium 500 |ASA 81mg	Medical Record|Medical Record|Medical Record|Medical Record|Medical Record|Medical Record|Medical Record|Medical Record|Medical Record|Medical Record|Medical Record|Medical Record|Medical Record|Medical Record|Medical Record	Propofol|Fentanyl|rocuronium|phenylephrine|rocuronium|Midazolam	IVAnesthesia|narcoAgents|muscleRelaxants|otherMedAdminstered|otherMedAdminstered|preSedation	120.0|100.0|30.0|100.0|20.0|2.0	mg|mcg|mg|mcg|mg|mg	12:25|11:58|12:25|13:07|12:58|11:58	Other medications administered during surgery: Medication: Phenylephrine Dose: 100 Unit mcg Time: 13:06 Medication: Phenylephrine Dose: 100 Unit mcg Time: 13:11 Medication: Phenylephrine Dose: 50 Unit mcg Time: 13:16 Medication: rocuronium Dose: 10 Unit mg Time: 13:40
UCEC	C3L-00008	hypothyroidism|Hypertension|Depression	Yes|Yes|Yes	Medical Record|Medical Record|Medical Record	Synthroid|celexa|nizoral|Microzide|vitamin D|vitamin B|flaxseed	Medical Record|Medical Record|Medical Record|Medical Record|Medical Record|Medical Record|Medical Record	Propofol|Fentanyl|Rocuronium|PHENYlephrine|rocuronium|ePHEDrine|Midazolam|dexamethasone|metroNIDAZOLE	IVAnesthesia|narcoAgents|muscleRelaxants|addlAnesthesia|otherMedAdminstered|otherMedAdminstered|preSedation|steroids|anitBiotics	150.0|100.0|40.0|100.0|20.0|10.0|2.0|8.0|1000.0	mg|mcg|mg|mcg|mg|mg|mg|mg|mg	12:15|12:15|12:15|12:35|13:15|12:52|10:36|12:57|12:42	Other medications administered during surgery prior to removal of tumor tissue: Medication: Fentanyl Dose: 100 Unit: mcg Time: 12:56 Fentanyl Dose: 50 Unit: mcg Time: 13:28 Hydromorphone Dose: 0.3 Unit: mg Time: 13:30 Dose: 0.2 Unit: mg Time: 13:45 Dose: 0.3 Unit: mg Time: 14:07 Glycopyrrolate Dose: 0.2 Unit: mg Time: 13:08 Phenylephrine PF Dose: 100 Unit: mcg Time: 13:05 Dose: 100 Unit: mcg Time…
UCEC	C3L-00032	Diabetes mellitus type II (NIDDM, adult onset diabetes)	No	Medical Report			Propofol|Fentanyl|rocuronium|Lidocaine|Ceftriaxone |Metronidazole|Ephedrine|Metoclopramide|Midazolam	IVAnesthesia|narcoAgents|muscleRelaxants|addlAnesthesia|addlAnesthesia|addlAnesthesia|otherMedAdminstered|otherMedAdminstered|preSedation	200.0|50.0|50.0|5.0|2.0|1000.0|10.0|10.0|2.0	mg|mcg|mg|mL|Gm|mg|mg|mg|mg	10:42|11:20|10:44|10:44|10:25|10:55|11:35|11:45|09:11	TAP Block was administered prior to surgery at 09:11 consisting of the following: Injectate: Bupivacaine. Concentration: 0.25 %. Volume: 15 mL. Injectate: Liposomal Bupivacaine. Concentration: .44 %. Volume: 30 mL. Other Medications Administered During Surgery: Ephedrine 10 mg 12:15 Patient was in Sinus Bradycardia throughout the duration of the procedure.
UCEC	C3L-00084	Arthritis|Gastric Reflux Disease, reflux esophagitis, heartburn, GERD|Hypertension|Metabolic syndrome|Migraines|Positive TB|anxiety|backache|obesity	Yes|Yes|Yes|No|Yes|No|Yes|Yes|No	Medical Record|Medical Record|Medical Record|Medical Record|Medical Record|Medical Record|Medical Record|Medical Record|Medical Record	Coreg|Prilosec|Dyazide|Prinicil|Norvasc|Cholecalciperol|Fish oil|Multiple Vitamins|Tylenol|glucosamine	Medical Record|Medical Record|Medical Record|Medical Record|Medical Record|Medical Record|Medical Record|Medical Record|Medical Record|Medical Record	Propofol|Fentanyl|Rocuronium|Rocuronium|Ephedrine|Midazolam	IVAnesthesia|narcoAgents|muscleRelaxants|otherMedAdminstered|otherMedAdminstered|preSedation	160.0|100.0|50.0|20.0|10.0|1.0	mg|mcg|mg|mg|mg|mg	10:02|10:01|10:02|10:41|10:50|09:42	Rocuronium 10mg given at 10:53 and 20mg given at 11:06. Glycopyrrolate 0.2mg given at 10:51
UCEC	C3L-00090	hypothyroidism|allergies|IBS with chronic diarrhea| Pneumonia|DVT (leg) more than 20 years ago - recalls "6 weeks of bedrest"; also prior phlebitis|L-spine scoliosis and spinal stenosis, |Bilateral hip injury|Spinal Surgery (for fracture)|Laparotomy (abdominal, unspecified bleeding)|Right Femur Fracture ORIF|Left wrist/arm fracture s/p fall down stairs|Cholecystectomy|Bilateral Cataracts|Left bre…	Yes|No|Unknown|Unknown|Yes|Unknown|No|Yes|Yes|Yes|Yes|Yes|Unknown|Unknown|Unknown|Yes	Medical Record|Medical Record|Medical Record|Medical Record|Medical Record|Medical Record|Medical Record|Medical Record|Medical Record|Medical Record|Medical Record|Medical Record|Medical Record|Medical Record|Medical Record|Medical Record	synthroid|Tylenol Extra Strength	Medical Record|Medical Record	Propofol|Fentanyl|Rocuronium|Rocuronium|Rocuronium|Midazolam|Metronidazole	IVAnesthesia|narcoAgents|muscleRelaxants|otherMedAdminstered|otherMedAdminstered|preSedation|anitBiotics	150.0|50.0|40.0|10.0|10.0|1.0|1000.0	mg|mcg|mg|mg|mg|mg|mg	12:57|12:55|12:58|13:36|14:06|11:48|13:55	Other medications administered during surgery: Medications: Rocuronium Dose 10 Unit mg Time 15:03 Medications: Fentanyl Dose 50 Unit mcg Time 13:55 Medications: Hydromorphone Dose 0.5 Unit mg Time 14:25
UCEC	C3L-00098	anemia|anxiety|Arthritis|headaches|kidney stones|Inflammatory bowel disease|ADHD|Edema both legs|Osteoarthritis|colon polyps|Carpal tunnel syndrome|seasonal allergies |parathyroid adenoma|History of blood clots|intestinal malabsorption	No|Yes|Yes|No|Unknown|No|Yes|No|No|Yes|No|Yes|Yes|Yes|No	Medical Record|Medical Record|Medical Record|Medical Record|Medical Record|Medical Record|Medical Record|Medical Record|Medical Record|Medical Record|Medical Record|Medical Record|Medical Record|Medical Record|Medical Record	claritin|Ultram|adderall|prilosec|norco|lasix|potassium|citracal |Vitamin D	Medical Record|Medical Record|Medical Record|Medical Record|Medical Record|Medical Record|Medical Record|Medical Record|Medical Record	Propofol|Profofol|Fentanyl|rocuronium|Ephedrine|Ephedrine|Midazolam	IVAnesthesia|IVAnesthesia|narcoAgents|muscleRelaxants|otherMedAdminstered|otherMedAdminstered|preSedation	150.0|50.0|100.0|50.0|10.0|10.0|1.0	mg|mg|mcg|mg|mg|mg|mg	11:16|11:27|11:27|11:15|12:00|12:03|10:36	Other medications administered during surgery: Medication: Ephedrine Dose 10 Unit mg Time 12:18
UCEC	C3L-00136	anxiety	Unknown	Medical Report	Ibuprofen|Alprazolam|aspirin 81mg|Oxycodone|tylenol	Medical Record|Medical Record|Medical Record|Medical Record|Medical Record	Propofol|Fentanyl|Rocuronium|metronidzole|ceftriaxone|rocuronium|Fentanyl|Midazolam|Midazolam|dexamethasone	IVAnesthesia|narcoAgents|muscleRelaxants|addlAnesthesia|addlAnesthesia|otherMedAdminstered|otherMedAdminstered|preSedation|preSedation|steroids	250.0|50.0|90.0|1000.0|2.0|10.0|50.0|2.0|1.0|8.0	mg|mcg|mg|mg|Gm|mg|mcg|mg|mg|mg	08:49|08:45|08:50|09:04|08:40|10:20|10:20|07:51|08:38|09:24
UCEC	C3L-00137	Arthritis|Asthma|Atypical glandular cells on cervical PAP smear|Back Pain|Chickenpox|Depression|allergies|HPV|Migraines|Rosacea|Hernia Repair	Unknown|Unknown|Unknown|Unknown|Unknown|Unknown|Unknown|Unknown|Unknown|Unknown|Yes	Medical Record|Medical Record|Medical Record|Medical Record|Medical Record|Medical Record|Medical Record|Medical Record|Medical Record|Medical Record|Medical Record	Doxycycline|Cetirizine	Medical Record|Medical Record	Propofol|Fentanyl|Rocuronium|Midazolam|Ceftriaxone|Metronidazole|Midazolam	IVAnesthesia|narcoAgents|muscleRelaxants|addlAnesthesia|addlAnesthesia|addlAnesthesia|preSedation	120.0|100.0|50.0|2.0|2.0|1000.0|2.0	mg|mcg|mg|mg|Gm|mg|mg	07:40|07:35|07:45|07:35|07:55|07:55|07:03
UCEC	C3L-00139	thrombocytopenia|Pancolitis with Sepsis|Elevated Troponin|Elevated blood pressure without history of HTN|osteoporosis|Arthritis|appendectomy|Closed dislocation of coccyx|Fracture of coccyx|Conductive hearing loss of both ears|Gastric Reflux Disease, reflux esophagitis, heartburn, GERD|History of hip fracture|Incontinence	Unknown|Unknown|Unknown|Unknown|Unknown|Unknown|Yes|Unknown|Unknown|Unknown|Unknown|Unknown|Unknown	Medical Report|Medical Report|Medical Report|Medical Record|Medical Record|Medical Record|Medical Record|Medical Record|Medical Record|Medical Record|Medical Record|Medical Record|Medical Record	Calcium|Multi Vitamin |Esomeprazole	Medical Report|Medical Report|Medical Report	Propofol|Fentanyl|Rocuronium|Ceftriaxone|Metronidazole|Rocuronium|Ephedrine	IVAnesthesia|narcoAgents|muscleRelaxants|addlAnesthesia|addlAnesthesia|otherMedAdminstered|otherMedAdminstered	100.0|100.0|50.0|2.0|1000.0|20.0|10.0	mg|mcg|mg|Gm|mg|mg|mg	12:10|12:10|12:13|12:20|12:20|12:45|12:47	Other medications administered during surgery: Hydromorphone 0.5 mg 13:03 Hydralazine 5 mg 13:20 Participant was given Regional Exparel TAP Block on both the left and right sides consisting of a 10mL Exparel diluted with 20mL of saline for a total of 30mL per side. Additionally, 15mL of 0.25% bupivacaine injected per side prior to surgery.
UCEC	C3L-00143	Arthritis|hyperlipidemia|cataracts|Hypertension|hypothyroidism|osteoporosis|Diabetes mellitus type II (NIDDM, adult onset diabetes)|Diverticular Disease, diverticulitis|psoriasis	No|Yes|Yes|Yes|Yes|Yes|Yes|Yes|Yes	Medical Report|Medical Report|Medical Report|Medical Report|Medical Report|Medical Report|Medical Report|Medical Report|Medical Report	synthroid|cozaar|lipitor|glucophage|aygestin|hygroten|glucosamine|probiotic|vitamin D|vitamin C|fish oil	Medical Report|Medical Report|Medical Report|Medical Report|Medical Report|Medical Report|Medical Report|Medical Report|Medical Report|Medical Report|Medical Report	Propofol|Fentanyl|Hydromorphone|rocuronium|lidocaine 1%|rocuronium|rocuronium|Midazolam|Midazolam|dexamethasone	IVAnesthesia|narcoAgents|narcoAgents|muscleRelaxants|addlAnesthesia|otherMedAdminstered|otherMedAdminstered|preSedation|preSedation|steroids	150.0|50.0|1.0|40.0|3.0|20.0|10.0|1.0|2.0|6.0	mg|mcg|mg|mg|mL|mg|mg|mg|mg|mg	08:57|08:11|08:55|08:59|08:54|09:57|10:28|08:11|08:45|10:07
UCEC	C3L-00145	hyperlipidemia|Diabetes mellitus type II (NIDDM, adult onset diabetes)|Hypertension|Osteoarthritis|Migraines|Asthma|ADHD	Yes|Yes|Yes|Yes|Yes|Yes|Yes	Medical Record|Medical Record|Medical Record|Medical Record|Medical Record|Medical Record|Medical Record	Benadryl|Adderall|Cymbalta|Toprol-XL|Toujeo Solostar|Victoza|Glucophage|Lipitor|Flonase|Vitamin D|Asa 81mg|Iron	Medical Record|Medical Record|Medical Record|Medical Record|Medical Record|Medical Record|Medical Record|Medical Record|Medical Record|Medical Record|Medical Record|Medical Record	Propofol|Fentanyl|rocuronium|Midazolam	IVAnesthesia|narcoAgents|muscleRelaxants|preSedation	200.0|100.0|50.0|2.0	mg|mg|mg|mg	09:35|09:34|09:35|09:12
UCEC	C3L-00156	Cystocele|Diabetes mellitus type 1 (IDDM, formerly juvenile diabetes)|Diabetic Ketoacidosis|Hypertension|sleep apnea|Colon Polyps	Unknown|Yes|Unknown|Yes|Unknown|Unknown	Medical Report|Medical Report|Medical Report|Medical Record|Medical Record|Medical Record	Naproxen Sodium|Ibuprofen|Hydrochlorothiazide|Amlodipine|Multi Vitamin |Insulin Lispro	Medical Report|Medical Report|Medical Report|Medical Report|Medical Report|Medical Report	Propofol|Fentanyl|Rocuronium|Midazolam|Lidocaine|Ceftriaxone|Midazolam|Dexanethasone	IVAnesthesia|narcoAgents|muscleRelaxants|addlAnesthesia|addlAnesthesia|addlAnesthesia|preSedation|steroids	200.0|100.0|50.0|2.0|5.0|2.0|1.0|8.0	mg|mcg|mg|mg|mL|Gm|mg|mg	12:35|12:35|12:35|12:29|12:35|12:40|11:37|12:55	Additional Anesthesia agents used: Metronidazole 1000 mg 12:45 Participant was given a Regional Exparel TAP Block on both the left and right sides consisting of 10mL Exparel with 20mL Saline per side. 20mL subcostal oblique, 10mL abdominal TAP. 30mL 0.25% plain bupivacaine, 7.5mL/quadrant prior to surgery.
UCEC	C3L-00157	Gastric Reflux Disease, reflux esophagitis, heartburn, GERD|Backache|Tubal Ligation |Right Breast Lumpectomy|Hematoma on lower left back	Unknown|Unknown|Unknown|Unknown|Unknown	Medical Record|Medical Record|Medical Record|Medical Record|Medical Record	Tramadol|Omeprazole|Proctofoam HC	Medical Record|Medical Record|Medical Record	Propofol|Fentanyl|Rocuronium|Ceftriaxone|Phenylephrine|Lidocaine|Fentanyl|Glycopyrrolate|Midazolam|Dexamethasone	IVAnesthesia|narcoAgents|muscleRelaxants|addlAnesthesia|addlAnesthesia|addlAnesthesia|otherMedAdminstered|otherMedAdminstered|preSedation|steroids	150.0|50.0|50.0|2.0|100.0|9.0|50.0|0.2|1.0|4.0	mg|mcg|mg|Gm|mcg|mL|mcg|mg|mg|mg	10:50|10:50|10:50|11:00|11:05|10:45|11:15|11:25|10:25|11:40	Participant was given Regional TAP Block on both the left and right side consisting of Bupivacaine, Liposomal Bupivacaine, BILATERAL nerve block: 15ml 0.25% bupivacaine and 30ml of diluted liposomal bupivacaine for each side. Participant was in Sinus Bradycardia for a brief 5-10 minute period prior to excision Additional medications administered during surgery: Ephedrine 10 mg 11:25 Rocuronium 20…
UCEC	C3L-00161	Peptic Ulcer Disease|Pulmonary Embolism	Yes|Yes	Medical Record|Medical Record	Provera|Tramadol|Colace|Remeron|Coumadin|Lovanox|Pepcid|Prilosec	Medical Record|Medical Record|Medical Record|Medical Record|Medical Record|Medical Record|Medical Record|Medical Record	Propofol|Rocuronium|fentaNYL|Midazolam|Dexamethasone|ceFAZolin	IVAnesthesia|muscleRelaxants|addlAnesthesia|preSedation|steroids|anitBiotics	300.0|60.0|50.0|2.0|4.0|3.0	mg|mg|mcg|mg|mg|mg	09:00|09:15|09:45|08:54|10:20|13:30
UCEC	C3L-00356	Axonal sensorimotor neuropathy|Backache|Cataract of right eye|hyperlipidemia|Hypertension|hypothyroidism|Lumbar disc herniation with radiculopathy|Menopausal syndrome|Pyriformis syndrome|allergies|Vaginal atrophy|Varicella|colonoscopy	Unknown|Unknown|Yes|Unknown|Unknown|Unknown|Unknown|Unknown|Unknown|Unknown|Unknown|Unknown|Unknown	Medical Record|Medical Record|Medical Record|Medical Record|Medical Record|Medical Record|Medical Record|Medical Record|Medical Record|Medical Record|Medical Record|Medical Record|Medical Record	Levothyroxine|Amlodipine|Losartan-hydrochlorothiazide|Magnesium	Medical Record|Medical Record|Medical Record|Medical Record	Propofol|Propofol|Fentanyl|Rocuronium|Ceftriaxone|Phenylephrine|Metronidazole|Rocuronium|Rocuronium|Midazolam|Dexamethasone	IVAnesthesia|IVAnesthesia|narcoAgents|muscleRelaxants|addlAnesthesia|addlAnesthesia|addlAnesthesia|otherMedAdminstered|otherMedAdminstered|preSedation|steroids	160.0|40.0|100.0|40.0|2.0|100.0|1000.0|10.0|20.0|2.0|8.0	mg|mg|mcg|mg|Gm|mcg|mg|mg|mg|mg|mg	09:05|09:15|09:05|09:05|09:15|09:25|09:05|09:45|11:30|08:21|09:40	Participant was given a regional TAP block on both the left and right sides consisting of 15 mL of 0.25% bupivacaine and 30 mL of 0.044% Exparel injected into each side. Additional Anesthesia agents used: Lidocaine 5 mL 09:05 Additional medications administered during surgery: Hydromorphone 0.5 mg 10:15 Hydromorphone 0.5 mg 10:25 Labetalol 5 mg 10:35
UCEC	C3L-00358	hypothyroidism|Hypertension|Osteopenia|Shingles|appendectomy	Yes|Yes|Unknown|Yes|Yes	Medical Record|Medical Record|Medical Record|Medical Record|Medical Record	multivitamin |cholecalciferol|vitamin E |levothyroxine |Lotrel|Vitamin C |Osteo Bi-Flex Triple Strength|Probiotic|calcium (as carbonate)-vitamin D	Medical Record|Medical Record|Medical Record|Medical Record|Medical Record|Medical Record|Medical Record|Medical Record|Medical Record	Propofol|Fentanyl|Rocuronium|Lidocaine|Ceftriaxone|Fentanyl|Fentanyl|Dexamethasone	IVAnesthesia|narcoAgents|muscleRelaxants|addlAnesthesia|addlAnesthesia|otherMedAdminstered|otherMedAdminstered|steroids	100.0|75.0|30.0|5.0|2.0|75.0|50.0|8.0	mg|mcg|mg|mL|Gm|mcg|mcg|mg	07:50|07:50|07:50|07:50|07:55|08:35|09:15|08:40	Participant was given Regional TAP Block on both the left and right sides consisting of Bupivacaine (15ml 0.25% BUPIVICAIN added to each side), Liposomal Bupivacaine. Concentration: 0.33 %. Volume: 60 mL. Additional medications administered during BOTH anesthesia and start of surgery: Metronidazole 1000 mg Start 07:35 End 08:45 Additional medications administered during Surgery: Rocuronium 20 mg …
UCEC	C3L-00361	Diabetes mellitus type II (NIDDM, adult onset diabetes)|Hypertension|Obesity, Class III (morbid)|Arthritis|Colon polyps|Hay Fever|High Cholesterol |Melanoma|Left Breast Cyst|Lactose Intolerance	Yes|Yes|Unknown|Unknown|Unknown|Unknown|Unknown|Yes|Unknown|Unknown	Medical Record|Medical Record|Medical Record|Medical Record|Medical Record|Medical Record|Medical Record|Medical Record|Medical Record|Medical Record	Simvastatin|Valsartan|Pioglitazone|Glyburide|Fluticasone|Loratadine	Medical Record|Medical Record|Medical Record|Medical Record|Medical Record|Medical Record	Propofol|Fentanyl|Rocuronium|Ceftriaxone|Metronidazole|Lidocaine|Fentanyl|Rocuronium|Midazolam	IVAnesthesia|narcoAgents|muscleRelaxants|addlAnesthesia|addlAnesthesia|addlAnesthesia|otherMedAdminstered|otherMedAdminstered|preSedation	200.0|100.0|40.0|2.0|1000.0|5.0|100.0|30.0|1.0	mg|mcg|mg|Gm|mg|mL|mcg|mg|mg	07:50|07:45|07:50|07:50|08:00|07:50|08:10|08:20|07:21	TAP Block administered to both the left and right sides consisting of the following:bilateral TAP blocks performed with 15 mL of 0.25% bupivacaine and 30 mL of 0.044% Exparel injected into each side. Other medications administered during surgery: Phenylephrine 250 mcg 08:45 Phenylephrine 100 mcg 08:55 Acetaminophen 1000 mg Start 08:40 End 08:55 Diphenhydramine 12.5 mg 08:10
UCEC	C3L-00362	Diabetes mellitus type II (NIDDM, adult onset diabetes)|psoriasis|hyperlipidemia|Hypertension|sleep apnea|Hirsutism|Morbid Obesity|Lichen Sclerosis|Neuropathy|Hypercholesteral |MRSA|PTSD	Yes|Yes|Yes|Yes|Yes|Yes|No|Yes|Yes|No|Yes|Yes	Medical Record|Medical Record|Medical Record|Medical Record|Medical Record|Medical Record|Medical Record|Medical Record|Medical Record|Medical Record|Medical Record|Medical Record	Protonix|Lipitor|Glucophage XR|Lexapro|Lantus Solostar|Mobic|Topamax|Thiamine|Novolog|actos|Zantac|Vitamin D|losartan-hydrochlorothiazide	Medical Record|Medical Record|Medical Record|Medical Record|Medical Record|Medical Record|Medical Record|Medical Record|Medical Record|Medical Record|Medical Record|Medical Record|Medical Record	Propofol|Fentanyl|Rocuronium|Lidocaine |rocuronium|ePhdrine|Midazolam|Metronidazole	IVAnesthesia|narcoAgents|muscleRelaxants|addlAnesthesia|otherMedAdminstered|otherMedAdminstered|preSedation|anitBiotics	300.0|100.0|50.0|5.0|50.0|10.0|2.0|1000.0	mg|mcg|mg|mL|mg|mg|mg|mg	11:52|11:47|11:54|11:52|12:47|12:30|10:44|12:18	Were other medications administered during surgery? Yes Other medications: Fentanyl Dose 50 Units mcg Time 12:21 Fentanyl Dose 100 Units mcg Time 13:07
UCEC	C3L-00413	anxiety|Arthritis|appendectomy|Backache|Diverticular Disease, diverticulitis|Endometriosis in scar|Gastric Reflux Disease, reflux esophagitis, heartburn, GERD|Hypertension|hyperlipidemia|hypothyroidism|Incontinence |Morbid obesity |Paroxysmal atrial fibrillation|Scleroderma|colonoscopy|Tortuous colon |Tubal Ligation |Left Oophorectomy	Yes|Unknown|Yes|Unknown|Unknown|Unknown|Unknown|Yes|Yes|Yes|Yes|Unknown|Unknown|Unknown|Unknown|Unknown|Yes|Yes	Medical Record|Medical Record|Medical Record|Medical Record|Medical Record|Medical Record|Medical Record|Medical Record|Medical Record|Medical Record|Medical Record|Medical Record|Medical Record|Medical Record|Medical Record|Medical Record|Medical Record|Medical Record	Hydrocodone-acetaminophen|Venlafaxine|Levothyroxine Sodium|Meloxicam|Alprazolam|Amlodipine|Triamterene-hydrochlorothiazide|Amlodipine-atorvastatatin |IRON PO|Multivitamin	Medical Record|Medical Record|Medical Record|Medical Record|Medical Record|Medical Record|Medical Record|Medical Record|Medical Record|Medical Record	Propofol|Fentanyl|Rocuronium|Lidocaine|Ceftriazone|Ephedrine|Ephedrine|Midazolam|Dexamethasone	IVAnesthesia|narcoAgents|muscleRelaxants|addlAnesthesia|addlAnesthesia|otherMedAdminstered|otherMedAdminstered|preSedation|steroids	200.0|100.0|50.0|4.0|2.0|10.0|5.0|2.0|8.0	mg|mcg|mg|mL|Gm|mg|mg|mg|mg	08:15|08:15|08:15|08:15|08:25|09:05|09:20|07:18|08:45	TAP Block administered to both the left and right sides consisting of the following: 15mL 0.25% Bupivacaine, 30 mL 0.44% Liposomal Bupivacaine. Other medications administered during surgery: Acetaminophen 1000 mg Start 08:35 End 08:55 Rocuronium 20 mg 09:45
UCEC	C3L-00449	Alopecia|Urinary Tract Infection (uti)	Unknown|Yes	Medical Record|Medical Record	Valium|Norco|Motrin|Keflex|colace	Medical Record|Medical Record|Medical Record|Medical Record|Medical Record	Propofol|Fentanyl|rocuronium|glycopyrrolate|Fentanyl|Midazolam	IVAnesthesia|narcoAgents|muscleRelaxants|otherMedAdminstered|otherMedAdminstered|preSedation	200.0|100.0|50.0|0.4|50.0|2.0	mg|mg|mg|mg|mcg|mg	07:50|07:50|07:50|08:22|09:05|07:25	Other medications administered during surgery: Medication: rocuronium Dose: 20 Unit mg Time: 09:28 Medication: rocuronium Dose: 10 Unit mg Time: 09:54
UCEC	C3L-00563	Diabetes mellitus type II (NIDDM, adult onset diabetes)|Essential hypertension, hypertension with unspecified goal|Dyslipidemia|Intermittent claudication|Peripheral artery disease|Hypothyroidism, unspecified type|Renal mass, right|Edema, unspecified type|Anemia associated with nutritional deficiency|cataracts|Colon polyp|Hepatitis|Hx of Blood Clots (legs)|hyperlipidemia|Obesity|Poor circulation o…	Yes|Yes|Unknown|Unknown|Unknown|Unknown|Unknown|Unknown|Unknown|Unknown|Unknown|Unknown|Unknown|Unknown|Unknown|Unknown|Yes|Unknown|Yes|Unknown|Yes|Unknown	Medical Record|Medical Record|Medical Record|Medical Record|Medical Record|Medical Record|Medical Record|Medical Record|Medical Record|Medical Record|Medical Record|Medical Record|Medical Record|Medical Record|Medical Record|Medical Record|Medical Record|Medical Record|Medical Record|Medical Record|Medical Record|Medical Record	Glyburide|Atorvastatin|Metoprolol tartrate|Levothyroxine|Pioglitazone|Aspirin|Ferrous sulfate|Metformin|Vitamin D PO	Medical Record|Medical Record|Medical Record|Medical Record|Medical Record|Medical Record|Medical Record|Medical Record|Medical Record	Propofol|Fentanyl|Rocuronium|Ceftriaxone|Ephedrine|Ephedrine|Ephedrine|Glycopyrrolate|Dexamethasone	IVAnesthesia|narcoAgents|muscleRelaxants|addlAnesthesia|addlAnesthesia|addlAnesthesia|otherMedAdminstered|otherMedAdminstered|steroids	200.0|50.0|50.0|2.0|10.0|10.0|10.0|0.1|8.0	mg|mcg|mg|Gm|mg|mg|mg|mg|mg	07:40|07:40|07:45|07:50|07:45|08:05|08:15|09:05|08:20	TAP block was administered prior to surgery with the following: 15 ml of 0.25% bupivacaine and 30 ml of diluted liposomal bupivacaine on each side. Participant was in Sinus Bradycardia throughout the entire procedure. Additional Anesthesia Agents Administered: Metronidazole 1000 mg 08:05 Lidocaine 5 mL 07:40 Additional medications administered during surgery: Fentanyl 50 mcg 08:50
UCEC	C3L-00586	anxiety|hyperlipidemia|Panic disorder	Yes|Yes|Yes	Medical Record|Medical Record|Medical Record	Paxil|vitamin D-3|Leci-Sitosteral-Nia-Betn-Chit	Medical Record|Medical Record|Medical Record	Propofol|Fentanyl|Fentanyl|rocuronium|Phenylephrine|glycopyrrolate|Midazolam|Cefriaxone	IVAnesthesia|narcoAgents|narcoAgents|muscleRelaxants|otherMedAdminstered|otherMedAdminstered|preSedation|anitBiotics	200.0|50.0|50.0|40.0|100.0|0.4|2.0|2.0	mg|mcg|mcg|mg|mcg|mg|mg|Gm	11:27|11:24|11:27|11:29|12:33|12:05|11:15|14:48	Other medications administered during surgery: Medication: rocuronium Dose: 10 Unit mg Time: 12:08 rocuronium Dose: 20 Unit mg Time: 13:02 rocuronium Dose: 20 Unit mg Time: 14:30 Phenylephrine Dose 100 Unit mg Time 12:53
UCEC	C3L-00601	Hypertension|Dilation and Curettage|Tubal Ligation	Unknown|Yes|Yes	Medical Record|Medical Record|Medical Record	Multivitamin	Medical Record	Propofol|Fentanyl|Rocuronium|Midazolam|Ceftriaxone|Lidocaine|Midazolam	IVAnesthesia|narcoAgents|muscleRelaxants|addlAnesthesia|addlAnesthesia|addlAnesthesia|preSedation	160.0|50.0|50.0|1.0|2.0|5.0|2.0	mg|mcg|mg|mg|Gm|mL|mg	13:50|13:50|13:50|13:36|13:45|13:45|11:09	Additional Anesthesia agents used: Phenylephrine 100 mcg 13:55 Phenylephrine 100 mcg 14:05 Glycopyrrolate 0.2 mg 14:05 Metronidazole 1000 mg 13:55 Participant was given a Regional TAP block on both the left and right sides consisting of liposomal bupivicaine expanded with 10ml 0.25% Bupivicaine and 5ml saline each site, space expanded each site prior to lipsomal bupivicaine injection with 5 ml 0.…
UCEC	C3L-00605	Hypertension|hyperlipidemia|hypothyroidism|Gastric Reflux Disease, reflux esophagitis, heartburn, GERD|Osteoarthritis	Yes|Yes|Yes|Yes|Yes	Medical Record|Medical Record|Medical Record|Medical Record|Medical Record	ibuprofen|tylenol 325|Aspirin 81mg|Lipitor|lisinopril |Nexium|Synthroid|Calcium 6000 +D|mult. vitamin with minerals	Medical Record|Medical Record|Medical Record|Medical Record|Medical Record|Medical Record|Medical Record|Medical Record|Medical Record	Propofol|Fentanyl|rocuronium|Lidocaine 1%|PHENYlephrine|ePHEDrine|Hydromorphone|Hydromorphone|Midazolam|dexamethasone	IVAnesthesia|narcoAgents|muscleRelaxants|addlAnesthesia|addlAnesthesia|addlAnesthesia|otherMedAdminstered|otherMedAdminstered|preSedation|steroids	150.0|150.0|50.0|5.0|100.0|30.0|0.5|0.5|2.0|8.0	mg|mg|mg|ml|mcg|mg|mg|mg|mg|mg	07:42|07:40|07:42|07:40|08:04|07:50|08:24|09:20|06:45|08:14	Other medications administered after surgery: Medications: ephedrine Dose: 5 Unit: mg Time: 08:58 ephedrine Dose: 10 Unit: mg Time: 09:20
UCEC	C3L-00767	Hypertension|Arthritis	Yes|Yes	Medical Record|Medical Record	Hydrochlorothiazide |Lisinopril	Medical Record|Medical Record	Propofol|Fentanyl|Suxamethonium Chloride|Sevoflurane|rocuronium|rocuronium |rocuronium |Phenylephrine|Phenylephrine |Midazolam|Dexamethasone|Cefotetan	IVAnesthesia|narcoAgents|muscleRelaxants|inhalationAnesthesia|addlAnesthesia|addlAnesthesia|addlAnesthesia|otherMedAdminstered|otherMedAdminstered|preSedation|steroids|anitBiotics	200.0|250.0|200.0|2.35|20.0|30.0|20.0|160.0|160.0|2.0|4.0|2.0	mg|mcg|mg|percent|mg|mg|mg|mcg|mcg|mg|mg|gm	09:40|09:40|09:40|10:00|10:15|10:20|10:35|09:50|10:15|09:20|10:40|09:40
UCEC	C3L-00769	Hypertension|Endometrial biopsy	Yes|Unknown	Medical Record|Medical Record	Amlodipine|Losartan	Medical Record|Medical Record	Propofol|Fentanyl|Suxamethonium Chloride|Sevoflurane|Phenylephrine |Midazolam|Dexamethasone |Cefotetan	IVAnesthesia|narcoAgents|muscleRelaxants|inhalationAnesthesia|otherMedAdminstered|preSedation|steroids|anitBiotics	150.0|200.0|180.0|0.45|160.0|2.0|4.0|2.0	mg|mcg|mg|% |mcg|mg|mg|gm	07:15|07:15|07:15|07:20|07:30|07:10|07:40|07:10
UCEC	C3L-00770	Diabetes mellitus type II (NIDDM, adult onset diabetes)|Hypertension|hyperlipidemia	Yes|Yes|Yes	Medical Record|Medical Record|Medical Record	Glimipiride|Lisinopril|Simvastatin	Medical Record|Medical Record|Medical Record	Propofol|Fentanyl|Fentanyl|Suxamethonium Chloride|Isoflurane|Midazolam|Cefoteatan	IVAnesthesia|narcoAgents|narcoAgents|muscleRelaxants|inhalationAnesthesia|preSedation|anitBiotics	150.0|250.0|25000.0|140.0|1.5|1.0|2.0	mg|mcg|mcg|mg|percent|mg|gm7	07:20|07:20|08:00|07:20|08:00|07:05|07:00
UCEC	C3L-00771	Tuberculosis|Hypertension|hyperlipidemia|hypothyroidism	Unknown|Yes|Yes|Yes	Medical Record|Medical Record|Medical Record|Medical Record	Metoprolol|levothyroxine|Atorvastatin	Medical Record|Medical Record|Medical Record	Propofol|Fentanyl|Suxamethonium Chloride|Sevoflurane|Fentanyl|Fentanyl	IVAnesthesia|narcoAgents|muscleRelaxants|inhalationAnesthesia|addlAnesthesia|addlAnesthesia	80.0|150.0|140.0|1.2|150.0|150.0	mg|mcg|mg|percent|mcg|mcg	14:10|14:10|14:10|14:20|14:40|15:30
UCEC	C3L-00780	Hypertension|Diabetes mellitus type II (NIDDM, adult onset diabetes)|sleep apnea|cataracts|allergies	Yes|Yes|Yes|Unknown|Unknown	Medical Record|Medical Record|Medical Record|Medical Record|Medical Record	furosemide|amlodipine|losartan|levothyroxine|atenolol|ibuprofen|NPH 58/58|Insulin	Medical Record|Medical Record|Medical Record|Medical Record|Medical Record|Medical Record|Medical Record|Medical Record	Propofol|Propofol|rocuronium|Fentanyl|Rocuronium	IVAnesthesia|IVAnesthesia|muscleRelaxants|otherMedAdminstered|otherMedAdminstered	200.0|150.0|20.0|100.0|10.0	mg|mg|mg|mcg|mg	11:40|11:45|11:55|12:15|12:50	Pre-operative IV Antiemetics administered:: Metoclopramide 10/mg/09:50 Pre-operative IV Anti-acids administered: fammotidine 20/mg/09:50 Other Pre-operative IV Medications administered: glycopyrrolate 0.2/mg/10:55 dexamethason 8/mg/11:50 cefazoline 2/g/11:50 Local Anesthesia agents administered: lidocaine 2/ml/11:20 lidocaine 1/ml/11:25 lidocaine 1/ml/11:30 lidocaine 1/ml/11:35
UCEC	C3L-00781	anemia	Unknown	Medical Record	Dexamethasone|Morphine	Medical Record|Medical Record	Propofol|Rocuronium|Fentanyl|Rocuronium|Midazolam|Fentanyl|dexamethasone	IVAnesthesia|muscleRelaxants|otherMedAdminstered|otherMedAdminstered|preSedation|preSedation|steroids	150.0|50.0|50.0|20.0|2.0|100.0|4.0	mg|mg|mcg|mg|mg|mcg|mg	11:30|11:30|12:10|12:15|11:25|11:30|12:20	Other Pre-operative IV Medications administered: Cefazolin 2/g/11:55 Ephedrine 5/mg/12:05 Local Anesthesia agents administered: Lidocaine 100/mg/11:30 Additional Anesthesia agents used: Propofol 50/mg/11:35 Were other medications administered during surgery? Phenylephrine 100/mcg/12:30 Ephedrine 5/mg/12:40 Ephedrine 5/mg/12:50 Ephedrine 5/mg/12:55 Rocuronium 10/mg/12:50 Pheylephrine 100/mcg/12:55…
UCEC	C3L-00905	Arthritis|Hypertension|hyperlipidemia|obesity|backache	Yes|Yes|Yes|Unknown|Unknown	Medical Record|Medical Record|Medical Record|Medical Record|Medical Record	meloxicam|Amlodipine |Benazepril|mulivitamin |simvastatin	Medical Record|Medical Record|Medical Record|Medical Record|Medical Record	Propofol|Fentanyl|rocuronium|rocuronium|dexamethasone|metronidazole	IVAnesthesia|narcoAgents|muscleRelaxants|otherMedAdminstered|steroids|anitBiotics	200.0|150.0|50.0|20.0|8.0|1000.0	mg|mcg|mg|mg|mg|mg	09:30|09:25|09:30|11:13|10:00|09:48
UCEC	C3L-00918	Type 2 Diabetes Mellitus with complication, unspecified long term insulin use status|Other diabetic neurological complication associated with type 2 diabetes mellitus|Essential hypertension|Chronic venous insufficiency bilateral lower extremities with chronic edema|hyperlipidemia|hypothyroidism|Abdominal aortic aneurysm (AAA) without rupture|Other specified transient cerebral ischemias|CHF with 1…	Yes|Unknown|Yes|Unknown|Unknown|Unknown|Unknown|Unknown|Unknown|Unknown|Unknown|Unknown|Yes|Yes|Unknown|Unknown|No|Unknown|Unknown|Yes|Unknown|Yes|Yes|Unknown|Unknown|Unknown|Yes|Unknown|Unknown|Unknown|Unknown|Unknown	Medical Record|Medical Record|Medical Record|Medical Record|Medical Record|Medical Record|Medical Record|Medical Record|Medical Record|Medical Record|Medical Record|Medical Record|Medical Record|Medical Record|Medical Record|Medical Record|Medical Record|Medical Record|Medical Record|Medical Record|Medical Record|Medical Record|Medical Record|Medical Record|Medical Record|Medical Record|Medical R…	Synthroid|Gabapentin|Lantus Solostar Pen|Zocor|Zoloft|Aspirin Enteric Coated|Calcium Carbonate|Norvasc|Nystatin|Atorvastatin|Tramadol	Medical Record|Medical Record|Medical Record|Medical Record|Medical Record|Medical Record|Medical Record|Medical Record|Medical Record|Medical Record|Medical Record	Propofol|Fentanyl|Fentanyl|Rocuronium|Midazolam|Ceftriaxone|Lidocaine|Rocuronium|Hydromorphone	IVAnesthesia|narcoAgents|narcoAgents|muscleRelaxants|addlAnesthesia|addlAnesthesia|addlAnesthesia|otherMedAdminstered|otherMedAdminstered	200.0|50.0|50.0|50.0|2.0|2.0|5.0|30.0|0.5	mg|mcg|mcg|mg|mg|Gm|mL|mg|mg	09:50|10:05|10:25|09:50|09:45|10:00|09:45|11:20|10:55	TAP Block given prior to surgery consisting of the following per side: Bupivacaine (15ml 0.25% bupivicain added to each side), Liposomal Bupivacaine. Concentration: 0.44 %. Volume: 60mL. Participant experienced Sinus Bradycardia during surgery from 10:30-12:00 Additional Anesthesia Agents Used: Metronidazole 1000mg 10:15 Other Medications Administered during Surgery: Glycopyrrolate 0.2mg 10:50 Me…
UCEC	C3L-00921	Diverticular Disease, diverticulitis|allergic disorders|headaches|Bell's palsy	Yes|Yes|Yes|Yes	Medical Record|Medical Record|Medical Record|Medical Record	nystatin|Stool softner|Advil	Medical Record|Medical Record|Medical Record	Propofol|Fentanyl|Rocuronium|glycopyrrolate|Hydromorphone |Midazolam|dexamethasone|CefTRIAXone|Metronidazole	IVAnesthesia|narcoAgents|muscleRelaxants|otherMedAdminstered|otherMedAdminstered|preSedation|steroids|anitBiotics|anitBiotics	150.0|50.0|50.0|0.2|0.5|2.0|8.0|5.0|1000.0	mg|mg|mg|mg|mg|mg|mg|ml|mg	09:16|09:14|09:16|09:55|10:08|08:48|09:36|09:15|09:20
UCEC	C3L-00932	Hypertension	Yes	Medical Record	Lisinopril	Medical Record	Propofol|Fentanyl|Suxamethonium Chloride|Sevoflurane|fentanyl|Odansetron|Midazolam|Dexamethasone|Cefotetan	IVAnesthesia|narcoAgents|muscleRelaxants|inhalationAnesthesia|addlAnesthesia|otherMedAdminstered|preSedation|steroids|anitBiotics	150.0|150.0|140.0|2.2|100.0|4.0|2.0|8.0|2.0	mg|mcg|mg|%|mcg|mg|gm|mg|gm	07:20|07:20|07:20|08:40|08:15|07:00|07:10|08:10|07:10
UCEC	C3L-00938	Hypertension|hypothyroidism	Yes|Yes	Medical Record|Medical Record	Atenolol|levothyroxine	Medical Record|Medical Record	Propofol|Fentanyl|Suxamethonium Chloride|Sevoflurane|Acetaminophen|Midazolam|Cefotetan	IVAnesthesia|narcoAgents|muscleRelaxants|inhalationAnesthesia|otherMedAdminstered|preSedation|anitBiotics	200.0|150.0|200.0|1.9|1000.0|2.0|4.0	mg|mcg|mg|%|mg|mg|gm	13:15|13:15|13:15|14:00|13:35|13:10|13:40
UCEC	C3L-00942	gout|Hypertension|hyperlipidemia	Yes|Yes|Yes	Medical Record|Medical Record|Medical Record	Allopurinol |Atenolol	Medical Record|Medical Record	Propofol|Fentanyl|Suxamethonium Chloride|Sevoflurane|Acetaminophen|Midazolam|Dexamethasone|Cefotetan	IVAnesthesia|narcoAgents|muscleRelaxants|inhalationAnesthesia|otherMedAdminstered|preSedation|steroids|anitBiotics	150.0|100.0|200.0|1.3|1000.0|2.0|4.0|2.0	mg|mcg|mg |percent|mg|mg|mg|gm	10:20|10:20|10:20|11:20|10:45|10:15|11:10|10:20
UCEC	C3L-00946						Propofol|Fentanyl|Sevoflurane|Fentanyl|Odansetron|Midazolam|Dexamethasone|Cefotetan	IVAnesthesia|narcoAgents|inhalationAnesthesia|addlAnesthesia|otherMedAdminstered|preSedation|steroids|anitBiotics	140.0|150.0|1.9|100.0|4.0|2.0|4.0|2.0	mg|mcg|percent|mcg|mg|mg|mg|gm	10:10|10:10|11:00|10:45|09:30|10:00|10:40|10:20
UCEC	C3L-00947	Hypertension|Diabetes mellitus type II (NIDDM, adult onset diabetes)	Yes|Yes	Medical Record|Medical Record	Lisinopril|Hydrochlorothiazide |Humulin	Medical Record|Medical Record|Medical Record	Propofol|Fentanyl|Suxamethonium Chloride|Sevoflurane|Odansetron |Midazolam|Cefotetan	IVAnesthesia|narcoAgents|muscleRelaxants|inhalationAnesthesia|otherMedAdminstered|preSedation|anitBiotics	150.0|50.0|200.0|1.5|8.0|2.0|2.0	mg|mcg|mg|percent|mg|mg|gm	07:20|07:20|07:20|07:30|07:45|07:05|07:20
UCEC	C3L-00949	Gastric Reflux Disease, reflux esophagitis, heartburn, GERD|Hypertension|Diabetes mellitus type II (NIDDM, adult onset diabetes)|Arthritis	Yes|Yes|Yes|Yes	Medical Record|Medical Record|Medical Record|Medical Record	Atenolol|Glipizide|Metformin (GLUCOPHAGE)|Naproxen	Medical Record|Medical Record|Medical Record|Medical Record	Propofol|Fentanyl|Suxamethonium Chloride|Sevoflurane|Neostigmine|Midazolam|Cefotetan	IVAnesthesia|narcoAgents|muscleRelaxants|inhalationAnesthesia|otherMedAdminstered|preSedation|anitBiotics	100.0|100.0|200.0|1.5|4.0|2.0|2.0	mg|mcg|mg|percent|mg|mg|gm	10:05|10:05|10:05|11:00|09:00|09:20|10:20
UCEC	C3L-00961						Propofol|Fentanyl|Suxamethonium Chloride|Sevoflurane|Fentanyl|Odansetron|Midazolam|Cefotetan	IVAnesthesia|narcoAgents|muscleRelaxants|inhalationAnesthesia|addlAnesthesia|otherMedAdminstered|preSedation|anitBiotics	200.0|150.0|200.0|1.85|100.0|4.0|2.0|2.0	mg|mcg|mg|percent|mcg|mg|mg|gm	11:20|11:20|11:20|12:00|11:45|10:00|11:00|11:00
UCEC	C3L-00963	Diabetes mellitus type II (NIDDM, adult onset diabetes)	Yes	Medical Record			Propofol|Fentanyl|Suxamethonium Chloride|Sevoflurane|Acitaminophen|Midazolam|Dexamethasone |Cefotetan	IVAnesthesia|narcoAgents|muscleRelaxants|inhalationAnesthesia|otherMedAdminstered|preSedation|steroids|anitBiotics	568.46|350.0|200.0|1.3|1000.0|2.0|4.0|2.0	mg|mcg|mg|%|mg|mg|mg|gm	07:15|07:40|07:15|08:45|07:30|07:05|07:35|07:20
UCEC	C3L-01246	Hypertension	Yes	Medical Record	lisinopril-hydrochlorothiazide (PRINZIDE)	Medical Record	Propofol|Suxamethonium Chloride|Rocuronium|Isoflurane|Ketamine|Midazolam|Dexamethasone|Cefotetan	IVAnesthesia|muscleRelaxants|muscleRelaxants|inhalationAnesthesia|addlAnesthesia|preSedation|steroids|anitBiotics	2738.97|160.0|65.0|98.0|40.0|2.0|4.0|2.0	mg|mg|mg|percent|mg|mg|mg|gm	12:50|12:50|13:00|13:30|12:50|12:40|12:50|12:50
UCEC	C3L-01247						Propofol|Suxamethonium Chloride|Isoflurane|Ketamine|Midazolam|Dexamethasone|Cefotetan	IVAnesthesia|muscleRelaxants|inhalationAnesthesia|addlAnesthesia|preSedation|steroids|anitBiotics	3714.73|160.0|57.0|50.0|2.0|4.0|2.0	mg|mg|percent|mg|mg|mg|gm	13:50|13:50|15:00|13:50|13:35|13:50|13:40
UCEC	C3L-01248	heart murmur	Unknown	Medical Record			Propofol|Hydromorphone|Suxamethonium Chloride|Isoflurane|Midazolam|Dexamethasone|Gentamycin|Clindamycin	IVAnesthesia|narcoAgents|muscleRelaxants|inhalationAnesthesia|preSedation|steroids|anitBiotics|anitBiotics	1527.04|0.4|100.0|97.0|2.0|4.0|120.0|900.0	mg|mg|mg|percent|mg|mg|mg|mg	11:15|10:55|11:15|12:00|11:05|12:30|11:15|11:35
UCEC	C3L-01249						Propofol|Suxamethonium Chloride|Rocuronium|Isoflurane|Ketamine|Midazolam|Dexamethasone|Cefotetan	IVAnesthesia|muscleRelaxants|muscleRelaxants|inhalationAnesthesia|addlAnesthesia|preSedation|steroids|anitBiotics	2623.7|200.0|110.0|44.0|50.0|2.0|4.0|2.0	mg|mg|mg|percent|mg|mg|mg|gm	07:25|07:25|07:25|08:00|07:25|07:15|07:25|07:30
UCEC	C3L-01252	Diabetes mellitus type II (NIDDM, adult onset diabetes)|Hypertension	Yes|Yes	Medical Record|Medical Record	Insulin (Novolog) |cloNIDine HCl (CATAPRES|metoprolol tartrate (LOPRESSOR	Medical Record|Medical Record|Medical Record	Propofol|Suxamethonium Chloride|Rocuronium|Isoflurane|Ketamine|Midazolam|Dexamethasone|Gentamicin|Metronidazole	IVAnesthesia|muscleRelaxants|muscleRelaxants|inhalationAnesthesia|addlAnesthesia|preSedation|steroids|anitBiotics|anitBiotics	1756.25|200.0|90.0|96.0|30.0|1.0|4.0|340.0|500.0	mg|mg|mg|percent|mg|mg|mg|mg|mg	12:05|12:05|12:05|13:00|12:05|11:45|12:05|12:15|12:25
UCEC	C3L-01253	Hypertension|Diabetes mellitus type II (NIDDM, adult onset diabetes)	Yes|Yes	Medical Record|Medical Record	Metoprolol|liraglutide (VICTOZA 2-PAK	Medical Record|Medical Record	Propofol|Suxamethonium Chloride|Isoflurane|Midazolam|Metronidazole|Gentamicin	IVAnesthesia|muscleRelaxants|inhalationAnesthesia|preSedation|anitBiotics|anitBiotics	2421.25|140.0|60.0|1.0|500.0|290.0	mg|mg|percent|mg|mg|mg	12:05|12:05|12:45|11:50|12:15|12:15
UCEC	C3L-01256	Diabetes mellitus type II (NIDDM, adult onset diabetes)|Hypertension	No|Yes	Medical Record|Medical Record	losartan-hydrochlorothiazide (HYZAAR)	Medical Record	Propofol|Fentanyl|Suxamethonium Chloride|Sevoflurane|Cefotetan	IVAnesthesia|narcoAgents|muscleRelaxants|inhalationAnesthesia|anitBiotics	150.0|300.0|140.0|2.1|2.0	mg|mcg|mg|percent|gm	11:15|11:15|11:15|13:10|11:30
UCEC	C3L-01257	hyperlipidemia	Yes	Medical Record	rosuvastatin	Medical Record	Propofol|Suxamethonium Chloride|Ketamine|Midazolam|Dexamethasone|Cefptetan	IVAnesthesia|muscleRelaxants|addlAnesthesia|preSedation|steroids|anitBiotics	2994.84|200.0|40.0|2.0|4.0|2.0	mg|mg|mg|mg|mg|gm	14:10|14:10|14:10|13:50|14:10|14:00
UCEC	C3L-01275	hypothyroidism	Yes	Medical Record	levothyroxine (Levothroid)	Medical Record	Propofol|Suxamethonium Chloride|Ketamine|Midazolam|Dexamethasone|Cefotetan	IVAnesthesia|muscleRelaxants|addlAnesthesia|preSedation|steroids|anitBiotics	2658.54|200.0|40.0|2.0|4.0|2.0	mg|mg|mg|mg|mg|gm	10:20|10:20|10:20|10:10|10:20|10:15
UCEC	C3L-01282	varicose veins|Seborrheic dermatitis and lichen planus|Iron deficiency|hypercholesteremia borderline	Yes|Unknown|Unknown|Unknown	Medical Record|Medical Record|Medical Record|Medical Record	red yease rice 600mg|triamcinolone 0.1% cream |Fish oil|Vitamin B12|Vitamin B6	Medical Record|Medical Record|Medical Record|Medical Record|Medical Record	Propofol|Fentanyl|rocuronium|lidocaine 1%|rocuronium|Hydromorphone|Midazolam|dexamethasone	IVAnesthesia|narcoAgents|muscleRelaxants|addlAnesthesia|otherMedAdminstered|otherMedAdminstered|preSedation|steroids	180.0|100.0|50.0|5.0|20.0|0.5|2.0|4.0	mg|mcg|mg|mL|mg|mg|mg|mg	13:11|13:10|13:12|13:10|14:38|14:36|11:38|14:37	Other medications administered during surgery: Medication: Phenylephrine Dose: 100 Unit: mcg Time: 13:55
UCEC	C3L-01284	Ovarian Mass, left|Uterine mass|Elevated cancer antigen 125|Abnormal uterine bleeding|Abnormal Pap smear of cervix; ASCUS neg HPV|Backache|Sesonal Allergies	Yes|Yes|Yes|Yes|Unknown|Unknown|Unknown	Medical Record|Medical Record|Medical Record|Medical Record|Medical Record|Medical Record|Medical Record	Calcium - Vitamin D PO|Multi Vitamin	Medical Record|Medical Record	Propofol|Fentanyl|Rocuronium|Lidocaine|Metronidazole|Ephedrine|Ephedrine|Rocuronium|Midazolam|Dexamethasone	IVAnesthesia|narcoAgents|muscleRelaxants|addlAnesthesia|addlAnesthesia|addlAnesthesia|otherMedAdminstered|otherMedAdminstered|preSedation|steroids	150.0|50.0|40.0|3.0|1000.0|10.0|10.0|10.0|2.0|8.0	mg|mcg|mg|mL|mg|mg|mg|mg|mg|mg	09:05|09:05|09:05|09:05|09:00|09:15|09:40|10:15|08:16|09:45	Regional TAP Block administered prior to surgery at 08:25 consisting of the following per side:Injectate: Bupivacaine, Exparel. Concentration: 0.4 %. Volume: 30 mL, 15 mL. Additional Anesthesia Agents: Ceftriazone 2 Gm 09:20 Other Medications Administered during Surgery: Ephedrine 10 mg 09:55 Ephedrine 10 mg 10:25
UCEC	C3L-01304	Diabetes mellitus type II (NIDDM, adult onset diabetes)|hyperlipidemia|hypothyroidism|Asthma|Gastric Reflux Disease, reflux esophagitis, heartburn, GERD|Depression|anxiety|allergies|sleep apnea|Tremor|Medabolic disorder|Hypertension|Osteoporosis	Yes|Yes|Yes|Yes|Yes|Yes|Yes|Yes|Yes|No|No|Yes|Yes	Medical Record|Medical Record|Medical Record|Medical Record|Medical Record|Medical Record|Medical Record|Medical Record|Medical Record|Medical Record|Medical Record|Medical Record|Medical Record	ProAir HFA|HCTZ|Quinapril HCI|Levothyroxine Sodium|Sertraline HCI|MetFORMIN HCI|Crestor|Fenofibrate|Advair HFA|Evista|RaNITidine HCI|Calcium 600 +D|Mult for HER 50+|CPAP machine	Medical Record|Medical Record|Medical Record|Medical Record|Medical Record|Medical Record|Medical Record|Medical Record|Medical Record|Medical Record|Medical Record|Medical Record|Medical Record|Medical Record	Propofol|Fentanyl|rocuronium|lidocaine 1%|rocuronium|Midazolam	IVAnesthesia|narcoAgents|muscleRelaxants|addlAnesthesia|otherMedAdminstered|preSedation	160.0|100.0|50.0|5.0|20.0|1.0	mg|mcg|mg|mL|mg|mg	12:20|12:19|12:20|12:20|13:04|10:46
UCEC	C3L-01307	Diabetes mellitus type II (NIDDM, adult onset diabetes)|History of DVT	Yes|Yes	Medical Record|Medical Record	xarelto|glucophage XR|vitamin E	Medical Record|Medical Record|Medical Record	Propofol|Fentanyl|rocuronium|lidocaine 1%|Fentanyl |Fentanyl |Midazolam|dexamethasone	IVAnesthesia|narcoAgents|muscleRelaxants|addlAnesthesia|otherMedAdminstered|otherMedAdminstered|preSedation|steroids	150.0|50.0|50.0|5.0|25.0|25.0|2.0|4.0	mg|mcg|mg|ml|mcg|mcg|mg|mg	10:16|10:06|10:16|10:16|11:07|12:17|09:45|12:15
UCEC	C3L-01311	Hypertension|osteoporosis|Depression|Arthritis|Obesity|Polyarthritis inflammatory	Yes|Unknown|Unknown|Unknown|Unknown|Unknown	Medical Record|Medical Record|Medical Record|Medical Record|Medical Record|Medical Record	Calcium|Vitamin D-3|Aygestin|Lopressor|Paxil|Hyzaar|Ferrous Sulfate|Arava	Medical Record|Medical Record|Medical Record|Medical Record|Medical Record|Medical Record|Medical Record|Medical Record	Propofol|Fentanyl|Rocuronium|rocuronium|ePhedrine|Midazolam	IVAnesthesia|narcoAgents|muscleRelaxants|otherMedAdminstered|otherMedAdminstered|preSedation	200.0|100.0|50.0|30.0|10.0|2.0	mg|mcg|mg|mg|mg|mg	12:45|12:45|12:45|13:21|13:14|12:10	Other medication administered during surgery: Medication: rocuronium Dose: 20 Unit: mg Time: 13:41
UCEC	C3L-01312	hypothyroidism|Depression	Yes|Yes	Medical Record|Medical Record	Progesterone Micronized |Armour thyroid	Medical Record|Medical Record	Propofol|Fentanyl|rocuronium|lidocaine 1%|Fentanyl |Rocuronium |Midazolam|dexamethasone|metroNIDAZOLE	IVAnesthesia|narcoAgents|muscleRelaxants|addlAnesthesia|otherMedAdminstered|otherMedAdminstered|preSedation|steroids|anitBiotics	200.0|100.0|30.0|5.0|50.0|20.0|2.0|8.0|1000.0	mg|mcg|mg|mL|mcg|mg|mg|mg|mg	09:22|09:30|09:22|09:21|09:38|09:45|07:59|09:43|09:48
UCEC	C3L-01744	Urinary Incontinence	Yes	Medical Record	oxybutynin (DITROPAN-XL	Medical Record	Propofol|Suxamethonium Chloride|Ketamine|Midazolam	IVAnesthesia|muscleRelaxants|addlAnesthesia|preSedation	1724.64|140.0|25.0|2.0	mg|mg|mg|mg	07:20|07:20|07:25|07:00
UCEC	C3L-01925	Tonsillectomy (removal of tonsils)|Horse shoe kidney|Knee Replacement|osteoporosis	Unknown|Yes|Yes|Yes	Medical Record|Medical Record|Medical Record|Medical Record	Acetaminophen|ascorbic acid|Vitamin D3|coQ10|Green Tea Leaf Extract|melatonin|Multivitamin|Prasterone (DHEA)|Bone Restore/Triple cruciferous vegetable extract/mushroom extract/Biocuncumin/NK Cell Activator|Quercetin Dihydrate	Medical Record|Medical Record|Medical Record|Medical Record|Medical Record|Medical Record|Medical Record|Medical Record|Medical Record|Medical Record	Propofol|Fentanyl|Vercuronium|succinylcholine (ANECTINE)|Lidocaine|Heparin|Propofol|Midazolam|Decadron|Mefoxin	IVAnesthesia|narcoAgents|muscleRelaxants|muscleRelaxants|addlAnesthesia|otherMedAdminstered|otherMedAdminstered|preSedation|steroids|anitBiotics	140.0|25.0|1.0|110.0|60.0|5000.0|20.0|2.0|4.0|2.0	mg|mcg|mg|mg|mg|Units|mg|mg|mg|g	08:15|07:55|10:26|08:15|08:15|08:46|08:32|07:37|08:55|08:42
UCEC	C3N-00151						Ketamfoine|Fentanyl|Arduan|Diazepam|Ceftriaxone	IVAnesthesia|narcoAgents|muscleRelaxants|preSedation|anitBiotics	100.0|2.0|4.0|2.0|1.0	mg|mL|mg|mL|g	11:05|11:06|11:02|11:02|10:50	IV Muscle Relaxants administered: Ditilin 100 mg 11:02 No data available for missing highlighted data points
UCEC	C3N-00200	Diabetes mellitus type II (NIDDM, adult onset diabetes)|Hypertension|Arthritis|Hypercholesterolemia	Yes|Yes|Unknown|Unknown	Medical Record|Medical Record|Medical Record|Medical Record	atorvastatin|chlordiazepoxide|docusate|enalapril|hydrochlorothiazide|insulin |verapamil	Medical Record|Medical Record|Medical Record|Medical Record|Medical Record|Medical Record|Medical Record	Propofol|Fentanyl|rocuronium|hydralazine|succinylcholine	IVAnesthesia|narcoAgents|muscleRelaxants|otherMedAdminstered|preSedation	200.0|100.0|50.0|4.0|160.0	mg|mcg|mg|mg|mg	07:53|07:53|08:00|12:06|07:53
UCEC	C3N-00321	Ischemic Heart Disease (coronary artery disease (CAD), coronary heart disease, ischemic cardiomyopathy)|Cardiac psychoneurosis	Unknown|Unknown	Medical Record|Medical Record			Ketamine|Fentanyl|Suxamethonium Chloride|Arduan|Sibazonum|Thiopentalum natrium|Ceftriaxone	IVAnesthesia|narcoAgents|muscleRelaxants|muscleRelaxants|addlAnesthesia|addlAnesthesia|anitBiotics	20.0|20.0|5.0|4.0|20.0|300.0|1.0	ml|ml|ml|mg|ml|mg|g	13:05|12:55|12:55|13:00|12:55|12:55|12:50	According to provided Surgery-Anesthesia Form no other medications were administered prior to the excision. Exact time of Time of first temperature is unknown.
UCEC	C3N-00322	Ischemic Heart Disease (coronary artery disease (CAD), coronary heart disease, ischemic cardiomyopathy)|Hypertonic disease stage II|Сhronic venous insufficiency stage I	No|No|No	Medical Record|Medical Record|Medical Record			Ketamfoine|Sodium Thiopental|Fentanyl|Suxamethonium Chloride|pipecuronium bromide|Diazepam|Cefriaxone	IVAnesthesia|IVAnesthesia|narcoAgents|muscleRelaxants|muscleRelaxants|preSedation|anitBiotics	100.0|300.0|2.0|200.0|4.0|2.0|1.0	mg|mg|ml|mg|mg|ml|g	13:10|13:00|13:00|13:03|13:15|12:50|12:50	According to provided Surgery-Anesthesia Form no other medications were administered prior to the excision.
UCEC	C3N-00323	Ischemic Heart Disease (coronary artery disease (CAD), coronary heart disease, ischemic cardiomyopathy)|Hypertension|Heart failure stage I	No|No|No	Medical Record|Medical Record|Medical Record			Ketamine|Fentanyl|Suxamethonium Chloride|Arduan|Thiopentalum natrium|Sibazonum|Metronidozole|Ampicillin	IVAnesthesia|narcoAgents|muscleRelaxants|muscleRelaxants|addlAnesthesia|preSedation|anitBiotics|anitBiotics	2.0|2.0|5.0|4.0|300.0|2.0|100.0|0.5	ml|ml|ml|mg|mg|ml|ml|g	10:00|09:50|09:55|09:55|09:50|09:50|10:20|09:45	According to provided Surgery-Anesthesia Form no other medications were administered prior to the excision.
UCEC	C3N-00324	Diabetes mellitus type II (NIDDM, adult onset diabetes)|Ischemic Heart Disease (coronary artery disease (CAD), coronary heart disease, ischemic cardiomyopathy)|Hypertonic disease stage II	No|No|No	Medical Record|Medical Record|Medical Record			Ketamfoine|Sodium Thiopental|Fentanyl|Suxamethonium Chloride|pipecuronium bromide|Nitrous Oxide|Diazepam|Ceftriaxone	IVAnesthesia|IVAnesthesia|narcoAgents|muscleRelaxants|muscleRelaxants|inhalationAnesthesia|preSedation|anitBiotics	20.0|300.0|20.0|5.0|4.0|40.0|2.0|1.0	ml|mg|ml|mg|mg|%|ml|g	08:50|08:55|08:51|08:50|08:55|08:50|08:50|08:40	According to provided Surgery-Anesthesia Form no other medications were administered prior to the excision.
UCEC	C3N-00326	Asthma|Heart failure stage 0|Сardiac psychoneurosis	Unknown|Unknown|Unknown	Medical Record|Medical Record|Medical Record			Ketamfoine|Fentanyl|Suxamethonium Chloride|Arduan|Thiopentalum natrium|Diazepam|Ceftriaxone	IVAnesthesia|narcoAgents|muscleRelaxants|muscleRelaxants|addlAnesthesia|preSedation|anitBiotics	2.0|2.0|200.0|4.0|400.0|2.0|1.0	ml|ml|mg|mg|mg|ml|g	13:30|13:20|13:32|13:25|13:20|13:20|13:18	According to provided Surgery-Anesthesia Form no other medications were administered prior to the excision.
UCEC	C3N-00328	Ischemic Heart Disease (coronary artery disease (CAD), coronary heart disease, ischemic cardiomyopathy)|Heart failure stage 0	No|No	Medical Record|Medical Record			Ketamfoine|Sodium Thiopental |Fentanyl|pipecuronium bromide|Diazepam|Ceftriaxone	IVAnesthesia|IVAnesthesia|narcoAgents|muscleRelaxants|preSedation|anitBiotics	2.0|400.0|2.0|4.0|2.0|1.0	ml|mg|ml|mg|ml|gr	10:15|10:16|10:15|10:20|10:16|10:18	According to provided Surgery-Anesthesia Form no other medications were administered prior to the excision.
UCEC	C3N-00333	Ischemic Heart Disease (coronary artery disease (CAD), coronary heart disease, ischemic cardiomyopathy)|Hypertonic disease stage I|Heart failure stage 0	No|No|No	Medical Record|Medical Record|Medical Record			Ketamfoine|Sodium Thiopental|Fentanyl|Suxamethonium Chloride|pipecuronium bromide|Diazepam|Ceftriaxone	IVAnesthesia|IVAnesthesia|narcoAgents|muscleRelaxants|muscleRelaxants|preSedation|anitBiotics	100.0|400.0|2.0|200.0|4.0|2.0|1.0	mg|mg|ml|mg|mg|ml|g	09:40|09:36|09:36|09:37|09:37|09:35|09:30	According to provided Surgery-Anesthesia Form no other medications were administered prior to the excision.
UCEC	C3N-00334	Ischemic Heart Disease (coronary artery disease (CAD), coronary heart disease, ischemic cardiomyopathy)|Chronic Lower Respiratory Disease	No|No	Medical Record|Medical Record			Ketamfoine|Sodium Thiopental|Fentanyl|Suxamethonium Chloride|pipecuronium bromide|Diazepam|Ceftriaxone	IVAnesthesia|IVAnesthesia|narcoAgents|muscleRelaxants|muscleRelaxants|preSedation|anitBiotics	2.0|400.0|2.0|200.0|4.0|2.0|1.0	ml|mg|ml|mg|mg|ml|gr	09:40|09:45|09:40|09:48|09:50|09:40|09:35	According to provided Surgery-Anesthesia Form no other medications were administered prior to the excision.
UCEC	C3N-00335	Ischemic Heart Disease (coronary artery disease (CAD), coronary heart disease, ischemic cardiomyopathy)|Heart failure stage 0|Hypertonic disease stage I	No|No|No	Medical Record|Medical Record|Medical Record			Ketamfoine|Sodium Thiopental|Fentanyl|Suxamethonium Chloride|pipecuronium bromide|Diazepam|Ceftriaxone|Metronidazole	IVAnesthesia|IVAnesthesia|narcoAgents|muscleRelaxants|muscleRelaxants|preSedation|anitBiotics|anitBiotics	2.0|300.0|2.0|200.0|4.0|2.0|1.0|100.0	ml|mg|ml|mg|mg|ml|gr|ml	10:00|09:40|09:45|09:40|09:45|09:40|09:40|10:15	According to provided Surgery-Anesthesia Form no other medications were administered prior to the excision.
UCEC	C3N-00337	Ischemic Heart Disease (coronary artery disease (CAD), coronary heart disease, ischemic cardiomyopathy)|Hypertension|Dyscirculatory encephalopathy	No|No|No	Medical Record|Medical Record|Medical Record			Ketamfoine|Sodium thiopental|Fentanyl|Suxamethonium Chloride|Pipecuronium bromide|Diazepam|Ceftriaxone	IVAnesthesia|IVAnesthesia|narcoAgents|muscleRelaxants|muscleRelaxants|preSedation|anitBiotics	2.0|400.0|2.0|4.0|200.0|2.0|1.0	ml|mg|ml|mg|mg|ml|g	09:30|09:20|09:35|09:30|09:20|09:20|09:10	According to provided Surgery-Anesthesia Form no other medications were administered prior to the excision.
UCEC	C3N-00339	Ischemic Heart Disease (coronary artery disease (CAD), coronary heart disease, ischemic cardiomyopathy)|Heart failure stage I	No|No	Medical Record|Medical Record			Ketamfoine|Sodium Thiopental|Fentanyl|Suxamethonium Chloride|pipecuronium bromide|Diazepam|Ceftriaxone	IVAnesthesia|IVAnesthesia|narcoAgents|muscleRelaxants|muscleRelaxants|preSedation|anitBiotics	2.0|300.0|2.0|5.0|4.0|20.0|1.0	ml|mg|ml|mg|mg|ml|gr	11:55|11:57|12:00|11:56|11:56|11:50|11:43	According to provided Surgery-Anesthesia Form no other medications were administered prior to the excision.
UCEC	C3N-00340	Ischemic Heart Disease (coronary artery disease (CAD), coronary heart disease, ischemic cardiomyopathy)|Heart failure stage I, Functional class grade II	Unknown|Unknown	Medical Record|Medical Record			Ketamfoine|Thiopentalum natrium|Fentanyl|Suxamethonium Chloride|Arduan|Diazepam|Ceftriaxone	IVAnesthesia|IVAnesthesia|narcoAgents|muscleRelaxants|muscleRelaxants|preSedation|anitBiotics	2.0|300.0|2.0|5.0|4.0|2.0|1.0	ml|mg|ml|mg|g|ml|g	13:15|13:17|13:15|13:15|13:20|13:10|13:00	According to provided Surgery-Anesthesia Form no other medications were administered prior to the excision.
UCEC	C3N-00377	Ischemic Heart Disease (coronary artery disease (CAD), coronary heart disease, ischemic cardiomyopathy)|Hypertonic disease stage II|Heart failure stage 0|Diabetes mellitus type II (NIDDM, adult onset diabetes)|Сholelithiasis	No|No|No|No|No	Medical Record|Medical Record|Medical Record|Medical Record|Medical Record			Ketamfoine|Fentanyl|Suxamethonium Chloride|Arduan|Thiopentalum natrium|Diazepam|Ceftriaxone	IVAnesthesia|narcoAgents|muscleRelaxants|muscleRelaxants|addlAnesthesia|preSedation|anitBiotics	1.0|2.0|100.0|4.0|600.0|2.0|1.0	g|g|mg|mg|mg|g|g	10:10|10:00|10:01|10:01|10:10|10:06|10:00
UCEC	C3N-00379	Heart failure stage 0, Functional class grade II	No	Medical Record			Ketamfoine|Sodium thiopental |Fentanyl|Suxamethonium Chloride|Pipecuronium bromide|Diazepam|Ceftriaxone	IVAnesthesia|IVAnesthesia|narcoAgents|muscleRelaxants|muscleRelaxants|preSedation|anitBiotics	2.0|400.0|2.0|5.0|4.0|2.0|1.0	ml|ml|ml|mg|mg|ml|g	12:40|12:30|12:30|12:35|12:35|12:30|12:25	According to provided Surgery-Anesthesia Form no other medications were administered prior to the excision.
UCEC	C3N-00383	Ischemic Heart Disease (coronary artery disease (CAD), coronary heart disease, ischemic cardiomyopathy)|Heart failure stage 0|Hypertonic disease stage II	Unknown|Unknown|Unknown	Medical Record|Medical Record|Medical Record			Ketamfoine|Fentanyl|Fentanyl|Suxamethonium Chloride|Arduan|Thiopentalum natrium|Metronidazole|Diazepam|Ceftriaxone	IVAnesthesia|narcoAgents|narcoAgents|muscleRelaxants|muscleRelaxants|addlAnesthesia|otherMedAdminstered|preSedation|anitBiotics	2.0|2.0|2.0|5.0|4.0|400.0|100.0|2.0|1.0	ml|ml|ml|ml|mg|mg|mg|ml|g	10:05|09:37|10:05|09:37|09:40|09:35|10:00|09:35|09:20	According to provided Surgery-Anesthesia Form no other medications were administered prior to the excision.
UCEC	C3N-00386	Сardiac psychoneurosis.|Heart failure stage 0.	No|No	Medical Record|Medical Record			Ketamfoine|Sodium thiopental|Fentanyl|Pipecuronium bromide (Arduan)|Diazepam|Ceftriaxone	IVAnesthesia|IVAnesthesia|narcoAgents|muscleRelaxants|preSedation|anitBiotics	2.0|400.0|2.0|4.0|2.0|1.0	ml|mg|ml|mg|ml|gr	09:45|09:40|09:38|09:40|09:40|09:20	According to provided Surgery-Anesthesia Form no other medications were administered prior to the excision.
UCEC	C3N-00388	Ischemic Heart Disease (coronary artery disease (CAD), coronary heart disease, ischemic cardiomyopathy)|Heart failure stage 0-1	No|No	Medical Record|Medical Record			Ketamfoine|Sodium thiopental|Fentanyl|Suxamethonium Chloride|Pipecuronium bromide|Diazepam|Ceftriaxone	IVAnesthesia|IVAnesthesia|narcoAgents|muscleRelaxants|muscleRelaxants|preSedation|anitBiotics	2.0|400.0|2.0|5.0|4.0|2.0|1.0	ml|mg|ml|mg|mg|ml|g	12:25|12:25|12:20|12:20|12:20|12:20|12:10	According to provided Surgery-Anesthesia Form no other medications were administered prior to the excision.
UCEC	C3N-00389	Ischemic Heart Disease (coronary artery disease (CAD), coronary heart disease, ischemic cardiomyopathy)|Heart failure stage 0|Сardiac psychoneurosis	No|No|No	Medical Record|Medical Record|Medical Record			Ketamfoine|Sodium thiopental|Fentanyl|Pipecuronium bromide (Arduan)|Diazepam|Ceftriaxone	IVAnesthesia|IVAnesthesia|narcoAgents|muscleRelaxants|preSedation|anitBiotics	2.0|300.0|2.0|4.0|2.0|1.0	ml|mg|ml|mg|ml|g	10:32|10:27|10:25|10:30|10:25|10:20	According to provided Surgery-Anesthesia Form no other medications were administered prior to the excision.
UCEC	C3N-00729	Gastric Reflux Disease, reflux esophagitis, heartburn, GERD|Hypertension|hyperlipidemia|hypothyroidism|ASHD (arteriosclerotic heart disease)|Carotid Stenosis|Moderate MR (mitral regugitation)|Arthritis|Congestive heart failure (chf)	Unknown|Yes|Unknown|Unknown|Yes|Yes|Unknown|Unknown|Unknown	Medical Record|Medical Record|Medical Record|Medical Record|Medical Record|Medical Record|Medical Record|Medical Record|Medical Record	amlodipine (norvasc)|aspirin (ecotrin)|clopidogrel (plavix)|ezetimibe (zetia)|fenofibrate (Tricor)|fluticasone|furosemide (lasix)|levothyroxine|loratadine (claritin)|metoprolol (toprol xl)|Niacin Antihyperlipidemic (niaspan)|nitroglycerin (nitrostat)|polyethyl glycol-propyl gycol|ranitidine HCI (Zantac)|rosuvastatin calcium (crestor)|tramadol (ultram)	Medical Record|Medical Record|Medical Record|Medical Record|Medical Record|Medical Record|Medical Record|Medical Record|Medical Record|Medical Record|Medical Record|Medical Record|Medical Record|Medical Record|Medical Record|Medical Record	Propofol|Fentanyl|rocuronium|ephedrine|ketamine|Midazolam	IVAnesthesia|narcoAgents|muscleRelaxants|otherMedAdminstered|otherMedAdminstered|preSedation	50.0|50.0|50.0|10.0|20.0|1.0	mg|mcg|mg|mg|mg|mg	14:05|14:05|14:05|14:43|14:37|13:48	Fentanyl 50 mcg 1428 Fentanyl 50 mcg 1452 Lidocaine: 50 mg 1405 Glycopyrrolate: 0.2 mg 1438 Ephedrine: 10 mg 1445
UCEC	C3N-00734	Hypertension|Bipolar Disorder|Dyslipidemia	Unknown|Unknown|Unknown	Medical Record|Medical Record|Medical Record	atenolol|ciprofloxacin|hydrochlorothiazide|lamotrigine|lorazepam|lurasidone|potassium chloride|pravastatin|sertraline|valsartan	Medical Record|Medical Record|Medical Record|Medical Record|Medical Record|Medical Record|Medical Record|Medical Record|Medical Record|Medical Record	Propofol|Propofol|Fentanyl|Fentanyl|rocuronium|rocuronium|rocuronium|Midazolam	IVAnesthesia|IVAnesthesia|narcoAgents|narcoAgents|muscleRelaxants|otherMedAdminstered|otherMedAdminstered|preSedation	150.0|50.0|100.0|100.0|50.0|20.0|20.0|4.0	mg|mg|mcg|mcg|MG|mg|mg|mg	08:44|09:15|08:44|09:15|08:44|09:30|10:36|08:30
UCEC	C3N-00743	anemia|Hypertension|Asthma	Unknown|Unknown|Unknown	Medical Record|Medical Record|Medical Record	Albuterol|Ferrous Gluconate	Medical Record|Medical Record	Propofol|Fentanyl|Vercuronium|Sevoflurane|Glycopyrrolate|Rocuronium|Midazolam|Dexamethasone|Cefazolin|metronidazone	IVAnesthesia|narcoAgents|muscleRelaxants|inhalationAnesthesia|otherMedAdminstered|otherMedAdminstered|preSedation|steroids|anitBiotics|anitBiotics	200.0|150.0|15.0|2.3|0.4|50.0|2.0|8.0|3.0|500.0	mg|mcg|mg|%|mg|mg|mg|mg|g|mg	09:00|09:00|09:00|09:00|10:00|10:00|07:45|09:00|09:00|09:00
UCEC	C3N-00836	Ischemic Heart Disease (coronary artery disease (CAD), coronary heart disease, ischemic cardiomyopathy)|Heart failure stage I, Functional class grade I|Hypertonic disease stage II	No|No|No	Medical Record|Medical Record|Medical Record			Ketamfoine|Sodium thiopental|Fentanyl|Suxamethonium Chloride|Pipecuronium bromide|Diazepam|Ceftriaxone	IVAnesthesia|IVAnesthesia|narcoAgents|muscleRelaxants|muscleRelaxants|preSedation|anitBiotics	2.0|400.0|2.0|5.0|4.0|2.0|1.0	ml|mg|ml|mg|mg|ml|g	11:45|11:45|11:40|11:40|11:40|11:40|11:30	According to provided Surgery-Anesthesia Form no other medications were administered prior to the excision.
UCEC	C3N-00847	Ischemic Heart Disease (coronary artery disease (CAD), coronary heart disease, ischemic cardiomyopathy)|Heart failure stage I-II	No|No	Medical Record|Medical Record			Ketamfoine|Sodium thiopental|Fentanyl|Suxamethonium Chloride|Pipecuronium bromide|Diazepam|Ceftriaxone	IVAnesthesia|IVAnesthesia|narcoAgents|muscleRelaxants|muscleRelaxants|preSedation|anitBiotics	2.0|400.0|2.0|5.0|4.0|2.0|1.0	ml|mg|ml|ml|mg|мл|g	12:08|12:08|12:04|12:08|12:08|12:04|11:50	According to provided Surgery-Anesthesia Form no other medications were administered prior to the excision.
UCEC	C3N-00848	Ischemic Heart Disease (coronary artery disease (CAD), coronary heart disease, ischemic cardiomyopathy)|Heart failure stage I-II|Diabetes mellitus type II (NIDDM, adult onset diabetes)	No|No|No	Medical Record|Medical Record|Medical Record			Ketamfoine|Sodium thiopental |Fentanyl|Suxamethonium Chloride|Pipecuronium bromide|Diazepam|Ceftriaxone	IVAnesthesia|IVAnesthesia|narcoAgents|muscleRelaxants|muscleRelaxants|preSedation|anitBiotics	2.0|400.0|2.0|5.0|4.0|2.0|1.0	ml|mg|ml|ml|mg|ml|g	10:55|10:55|10:50|10:53|10:53|10:50|10:40	According to provided Surgery-Anesthesia Form no other medications were administered prior to the excision.
UCEC	C3N-00850	Ischemic Heart Disease (coronary artery disease (CAD), coronary heart disease, ischemic cardiomyopathy)|Heart failure stage I	Unknown|Unknown	Medical Record|Medical Record			Ketamfoine|Sodium thiopental |Fentanyl|Suxamethonium Chloride|Pipecuronium bromide|Diazepam|Ceftriaxone	IVAnesthesia|IVAnesthesia|narcoAgents|muscleRelaxants|muscleRelaxants|preSedation|anitBiotics	2.0|400.0|2.0|5.0|4.0|2.0|1.0	ml|mg|ml|ml|mg|ml|gr	10:33|10:30|10:30|10:34|10:34|10:30|10:31	According to provided Surgery-Anesthesia Form no other medications were administered prior to the excision.
UCEC	C3N-00858	Hypertension	Yes	Self Report	Molsydamina|Bisoprolol|Enalapril|Aspirin|Concor|Axtil|Fragmin|Fortrans	Self-reported and Medical Record|Self-reported and Medical Record|Self-reported and Medical Record|Self-reported and Medical Record|Medical Record|Medical Record|Medical Record|Medical Record	Propofol|Fentanyl|Esmeron|Desflurane|Ondansetron|Poltram|Midazolam	IVAnesthesia|narcoAgents|muscleRelaxants|inhalationAnesthesia|otherMedAdminstered|otherMedAdminstered|preSedation	200.0|0.1|50.0|6.0|4.0|100.0|2.5	mg|mg|mg|Et%|mg|mg|mg	10:30|10:32|10:35|10:32|10:48|11:05|10:20
UCEC	C3N-00866	Cancer|Atrial Fibrilation|Diabetes mellitus type II (NIDDM, adult onset diabetes)|Hypertension	Yes|Unknown|Yes|Yes	Medical Record|Medical Record|Medical Record|Medical Record	atenolol|lisinopril|metformin|simvastatin (ZOCOR) 20 MG tablet|warfarin (COUMADIN) 5 MG tablet	Medical Record|Medical Record|Medical Record|Medical Record|Medical Record	Propofol|Fentanyl|Vercuronium|Sevoflurane|Cefazolin	IVAnesthesia|narcoAgents|muscleRelaxants|inhalationAnesthesia|anitBiotics	100.0|150.0|9.0|1.5|1.0	mg|mcg|mg|%108|g	08:44|10:14|10:45|08:45|08:44
UCEC	C3N-00880	Hypertension	Yes	Self-reported and Medical Record	Triplixam|Beto ZK 25|Atrox 20|Cardilopin 5|Fragmin|Fortrans	Medical Record|Medical Record|Self Report|Medical Record|Medical Record|Medical Record	Propofol|Fentanyl|Esmeron|Desflurane|Poltram|Pyralginum|Midazolam	IVAnesthesia|narcoAgents|muscleRelaxants|inhalationAnesthesia|otherMedAdminstered|otherMedAdminstered|preSedation	160.0|0.1|40.0|4.1|100.0|2.5|2.5	mg|mg|mg|Et%|mg|g|mg	10:30|10:30|10:31|10:35|10:45|10:45|10:25
UCEC	C3N-01001	Hypertension|Diabetes mellitus type II (NIDDM, adult onset diabetes)|Asthma	Yes|Yes|Unknown	Medical Record|Self Report|Self Report	Citabax|Lerivon|Salmex|Atrodil|Polocard|Metformin|Betaloc|Co-Amlessa|Ridlip|Fragmin|Perfalgan|Morfinum|Citrofleet	Self-reported and Medical Record|Self-reported and Medical Record|Self-reported and Medical Record|Self-reported and Medical Record|Self-reported and Medical Record|Self-reported and Medical Record|Self-reported and Medical Record|Self-reported and Medical Record|Self-reported and Medical Record|Medical Record|Medical Record|Medical Record|Medical Record	Propofol|Fentanyl|Oxynorm|Esmeron|Sevoflurane|Tramal|Pyralginum|Midazolam	IVAnesthesia|narcoAgents|narcoAgents|muscleRelaxants|inhalationAnesthesia|otherMedAdminstered|otherMedAdminstered|preSedation	200.0|0.1|10.0|55.0|3.0|100.0|2.5|2.5	mg|mg|mg|mg|Et%|mg|g|mg	10:05|10:05|10:10|10:05|10:10|10:40|10:40|09:50
UCEC	C3N-01003	Hypertension|Atrial Fibrilation|Diabetes mellitus type II (NIDDM, adult onset diabetes)|Congestive heart failure (chf)	Unknown|Unknown|Unknown|Unknown	Self-reported and Medical Record|Self-reported and Medical Record|Self-reported and Medical Record|Self-reported and Medical Record	Fraxiparine|Metocard|Siofor|Glibetic|Omeprazol|Digoxin|Phlebodia|Acenocumarol|Fortrans	Medical Record|Self-reported and Medical Record|Self-reported and Medical Record|Self-reported and Medical Record|Self Report|Self Report|Self Report|Self Report|Medical Record	Propofol|Fentanyl|Rocuronium|Desflurane|Ondansetron|Tramal|Midazolam	IVAnesthesia|narcoAgents|muscleRelaxants|inhalationAnesthesia|otherMedAdminstered|otherMedAdminstered|preSedation	150.0|0.1|30.0|5.4|4.0|100.0|2.5	mg|mg|mg|Et%|mg|mg|mg	08:25|08:25|08:25|08:25|08:30|09:44|08:15
UCEC	C3N-01211	Ischemic Heart Disease (coronary artery disease (CAD), coronary heart disease, ischemic cardiomyopathy)|Heart failure stage I|Varicose disease of lower extremities|Hypertension	No|No|No|No	Medical Record|Medical Record|Medical Record|Medical Record			Ketamfoine|Sodium thiopental|Fentanyl|Suxamethonium Chloride|Pipecuronium bromide|Diazepam|Ceftriaxone	IVAnesthesia|IVAnesthesia|narcoAgents|muscleRelaxants|muscleRelaxants|preSedation|anitBiotics	2.0|400.0|2.0|5.0|4.0|2.0|1.0	ml|mg|ml|ml|mg|ml|g	12:20|12:10|12:10|12:10|12:10|12:10|12:00	According to provided Surgery-Anesthesia Form no other medications were administered prior to the excision.
UCEC	C3N-01212	Ischemic Heart Disease (coronary artery disease (CAD), coronary heart disease, ischemic cardiomyopathy)|Hypertension|Heart failure stage I	No|No|No	Medical Record|Medical Record|Medical Record			Ketamfoine|Sodium thiopental|Fentanyl|Suxamethonium Chloride|Pipecuronium bromide|Diazepam|Ceftriaxone	IVAnesthesia|IVAnesthesia|narcoAgents|muscleRelaxants|muscleRelaxants|preSedation|anitBiotics	2.0|300.0|2.0|5.0|4.0|2.0|1.0	ml|mg|ml|mg|mg|ml|g	10:10|10:00|10:00|10:00|10:10|10:00|09:50	According to provided Surgery-Anesthesia Form no other medications were administered prior to the excision.
UCEC	C3N-01217	Ischemic Heart Disease (coronary artery disease (CAD), coronary heart disease, ischemic cardiomyopathy)	No	Medical Record			Ketamfoine|Sodium thiopental|Fentanyl|Suxamethonium Chloride|Pipecuronium bromide|Diazepam|Ceftriaxone	IVAnesthesia|IVAnesthesia|narcoAgents|muscleRelaxants|muscleRelaxants|preSedation|anitBiotics	2.0|400.0|2.0|5.0|4.0|2.0|1.0	ml|mg|ml|ml|mg|ml|g	10:20|10:20|10:20|10:10|10:10|10:10|10:00	According to provided Surgery-Anesthesia Form no other medications were administered prior to the excision.
UCEC	C3N-01219	Ischemic Heart Disease (coronary artery disease (CAD), coronary heart disease, ischemic cardiomyopathy)|Сardiac psychoneurosis|Heart failure stage I	No|No|No	Medical Record|Medical Record|Medical Record			Ketamfoine|Sodium thiopental|Fentanyl|Suxamethonium Chloride|Pipecuronium bromide|Diazepam|Ceftriaxone	IVAnesthesia|IVAnesthesia|narcoAgents|muscleRelaxants|muscleRelaxants|preSedation|anitBiotics	2.0|400.0|2.0|5.0|4.0|2.0|1.0	ml|ml|ml|ml|mg|ml|g	09:50|09:50|09:50|09:55|10:00|09:40|09:40	According to provided Surgery-Anesthesia Form no other medications were administered prior to the excision.
UCEC	C3N-01267	Ischemic Heart Disease (coronary artery disease (CAD), coronary heart disease, ischemic cardiomyopathy)|Сardiac psychoneurosis|Heart failure stage	No|No|No	Medical Record|Medical Record|Medical Record			Ketamfoine|Sodium thiopental|Fentanyl|Suxamethonium Chloride|Pipecuronium bromide|Diazepam|Ceftriaxone	IVAnesthesia|IVAnesthesia|narcoAgents|muscleRelaxants|muscleRelaxants|preSedation|anitBiotics	2.0|400.0|2.0|5.0|4.0|2.0|1.0	ml|mg|ml|ml|mg|ml|g	10:12|10:12|10:12|10:12|10:12|10:10|09:50	According to provided Surgery-Anesthesia Form no other medications were administered prior to the excision.
UCEC	C3N-01346	smoker/exposed 2nd hnd smoke|Hypertension|hyperlipidemia|hyperthyroidism|Arthritis	No|Unknown|Unknown|Yes|Unknown	Self-reported and Medical Record|Self-reported and Medical Record|Self-reported and Medical Record|Self-reported and Medical Record|Self-reported and Medical Record	Eltroxin|Torvacard|Essentix|Zaldiar|Ketonal|Paracetamol|cyclonamine|Exacyl|Poltram|Clexane|fortrans|Potassium Chloride	Medical Record|Medical Record|Medical Record|Medical Record|Medical Record|Medical Record|Medical Record|Medical Record|Medical Record|Medical Record|Medical Record|Medical Record	Propofol|Fentanyl|Rocuronium|Desflurane|Ondansetron|Pyralgin |Midazolam	IVAnesthesia|narcoAgents|muscleRelaxants|inhalationAnesthesia|otherMedAdminstered|otherMedAdminstered|preSedation	200.0|0.1|50.0|4.2|4.0|2.0|2.5	mg|mg|mg|Et%|mg|g|mg	11:00|11:00|11:00|11:05|12:05|11:35|10:45
UCEC	C3N-01349	Hypertension|Diabetes mellitus type II (NIDDM, adult onset diabetes)|coxarthrosis|Atrial Fibrilation|Congestive heart failure (chf)|hernia, nos	Yes|Yes|Unknown|Unknown|Unknown|Unknown	Self-reported and Medical Record|Self-reported and Medical Record|Self-reported and Medical Record|Self-reported and Medical Record|Self-reported and Medical Record|Self-reported and Medical Record	acenokumarol|Clexane|Betaloc|metformax|diaprel|lisiprol|dironorm|fortrans	Medical Record|Medical Record|Medical Record|Medical Record|Medical Record|Medical Record|Medical Record|Medical Record	Propofol|Fentanyl|Rocuronium|Sevoflurane|Oxynorm|Ondansetron|Midazolam	IVAnesthesia|narcoAgents|muscleRelaxants|inhalationAnesthesia|otherMedAdminstered|otherMedAdminstered|preSedation	150.0|0.1|45.0|1.7|2.0|4.0|1.0	mg|mg|mg|ET%|mg|mg|mg	09:10|09:10|09:10|09:30|09:50|09:40|08:50
UCEC	C3N-01510	Asthma|Hypertension|Gastric Reflux Disease, reflux esophagitis, heartburn, GERD|Diabetes mellitus type II (NIDDM, adult onset diabetes)|hypothyroidism|depression	Yes|Yes|No|Unknown|Unknown|Unknown	Medical Record|Medical Record|Medical Record|Medical Record|Medical Record|Medical Record	acetaminophen|albuterol|atorvastatin|cholecalciferol|fenofibrate|glipizide|ibuprofen|indapamide|levothroxine|losartan|metformin|sertraline	Medical Record|Medical Record|Medical Record|Medical Record|Medical Record|Medical Record|Medical Record|Medical Record|Medical Record|Medical Record|Medical Record|Medical Record	Propofol|Fentanyl|Fentanyl|rocuronium|Fentanyl|Fentanyl|rocuronium|Midazolam|gentamicin	IVAnesthesia|narcoAgents|narcoAgents|muscleRelaxants|addlAnesthesia|addlAnesthesia|addlAnesthesia|preSedation|anitBiotics	140.0|50.0|50.0|50.0|50.0|50.0|10.0|2.0|280.0	mg|mcg|mcg|mg|mcg|mcg|mg|mg|mg	09:16|09:16|11:10|09:16|12:56|13:27|10:16|09:07|09:35	Other medications: Rocuronium: 10mg at 1051; 10mg at 1116; 10mg at 1202; 10mg at 1252 Lidocaine: 50mg at 0916 Clindamycin: 600mg at 0925
UCEC	C3N-01520	Ischemic Heart Disease (coronary artery disease (CAD), coronary heart disease, ischemic cardiomyopathy)|Heart failure stage	No|No	Medical Record|Medical Record			Ketamfoine|Sodium thiopental|Fentanyl|Suxamethonium Chloride|Pipecuronium bromide|Diazepam|Ceftriaxone	IVAnesthesia|IVAnesthesia|narcoAgents|muscleRelaxants|muscleRelaxants|preSedation|anitBiotics	2.0|400.0|2.0|5.0|4.0|2.0|1.0	ml|mg|ml|ml|mg|ml|g	13:05|13:00|13:10|13:05|13:00|13:00|12:50	According to provided Surgery-Anesthesia Form no other medications were administered prior to the excision.
UCEC	C3N-01521	Ischemic Heart Disease (coronary artery disease (CAD), coronary heart disease, ischemic cardiomyopathy)|Hypertension	No|No	Medical Record|Medical Record			Ketamfoine|Sodium thiopental|Fentanyl|Suxamethonium Chloride|Pipecuronium bromide|Diazepam|Ceftriaxone	IVAnesthesia|IVAnesthesia|narcoAgents|muscleRelaxants|muscleRelaxants|preSedation|anitBiotics	2.0|400.0|2.0|5.0|4.0|2.0|1.0	ml|mg|ml|ml|mg|ml|g	12:30|12:35|12:35|12:35|12:35|12:30|12:10	According to provided Surgery-Anesthesia Form no other medications were administered prior to the excision.
UCEC	C3N-01537	Heart failure stage II|Ischemic Heart Disease (coronary artery disease (CAD), coronary heart disease, ischemic cardiomyopathy)	No|No	Medical Record|Medical Record			Ketamfoine|Sodium thiopental|Fentanyl|Suxamethonium Chloride|Pipecuronium bromide (Arduan)|Diazepam|Ceftriaxone	IVAnesthesia|IVAnesthesia|narcoAgents|muscleRelaxants|muscleRelaxants|preSedation|anitBiotics	2.0|300.0|2.0|50.0|4.0|2.0|1.0	ml|mg|ml|ml|mg|ml|g	09:40|09:30|09:30|09:30|09:35|09:30|09:00	According to provided Surgery-Anesthesia Form no other medications were administered prior to the excision.
UCEC	C3N-01802	Hypertension|Diabetes mellitus type II (NIDDM, adult onset diabetes)|rheumatological disorder|anemia	Yes|Yes|Yes|Unknown	Medical Record|Medical Record|Medical Record|Medical Record	ferrous sulfate|lisinopril|vitamin D3	Medical Record|Medical Record|Medical Record	Propofol|Fentanyl|fentyanyl|rocuronium|lidocaine|rocuronium|rocuronium|protamine|heparin|Midazolam|cefazolin	IVAnesthesia|narcoAgents|narcoAgents|muscleRelaxants|addlAnesthesia|addlAnesthesia|addlAnesthesia|otherMedAdminstered|otherMedAdminstered|preSedation|anitBiotics	100.0|100.0|50.0|50.0|50.0|10.0|10.0|15.0|6000.0|1.0|1.0	mg|mcg|mcg|mg|mg|mg|mg|mg|units|mg|g	09:10|09:10|12:32|09:11|09:10|09:57|10:34|11:53|11:39|08:57|12:03	ephedrine 10mg at 0932 and 10mg at 0919 phenylephrine 120mcg at 0911 rocuronium: 10mg at 1117; 10 mg at 1200
UCEC	C3N-01825	Ischemic Heart Disease (coronary artery disease (CAD), coronary heart disease, ischemic cardiomyopathy)|Heart failure|Obesity grade III	No|No|No	Medical Record|Medical Record|Medical Record			Ketamfoine|Sodium thiopental|Fentanyl|Suxamethonium Chloride|Pipecuronium bromide (Arduan)|Diazepam|Ceftriaxone	IVAnesthesia|IVAnesthesia|narcoAgents|muscleRelaxants|muscleRelaxants|preSedation|anitBiotics	2.0|400.0|2.0|5.0|4.0|2.0|1.0	ml|mg|ml|ml|mg|ml|mg	12:50|12:55|12:55|12:55|12:58|12:50|12:40	According to provided Surgery-Anesthesia Form no other medications were administered prior to the excision.

## Sheet: Biospecimen_Attributes
tumor_code	case_id	specimen_id	qc_cassette_id	slide_id	image_id	tissue_type	percent_tumor_surface_area	percent_total_cellularity	non_cellular_component	percent_tumor_nuclei	percent_necrotic_surface_area	consistent_with_diagnostic_report	meet_required_criteria	not_meet_criteria_findings	histologic_type_of_normal_tissue	histological_type_eligible	consistent_with_local_pathology_report	findings_not_consistent_with_local_pathology_report	weight_in_mg	ischemic_time
UCEC	C3L-00006	C3L-00006-01	C3L-00006-11	C3L-00006-21	98037	tumor	100	100	stroma, minimal	80	0	Yes	Yes			Yes	Yes		309	00:12
UCEC	C3L-00006	C3L-00006-06	C3L-00006-16	C3L-00006-26	98059	normal									mainly myometrium; thin rim of atrophic endometrium	Yes	Yes		343	00:13
UCEC	C3L-00008	C3L-00008-01	C3L-00008-11	C3L-00008-21	98044	tumor	100	90	mucin and hemorrhage	95	1	Yes	Yes			Yes	Yes		330	00:21
UCEC	C3L-00032	C3L-00032-01	C3L-00032-11	C3L-00032-21	98051	tumor	80	95	mucin	90	0	Yes	Yes			Yes	Yes		428	00:28
UCEC	C3L-00084	C3L-00084-01	C3L-00084-11	C3L-00084-21	98976	tumor	100	95	hemorrhage	90	5	Yes	Yes			Yes	Yes		363	00:26
UCEC	C3L-00090	C3L-00090-01	C3L-00090-11	C3L-00090-21	98040	tumor	100	95	hemorrhage	95	5	Yes	Yes			Yes	Yes		253	00:18
UCEC	C3L-00098	C3L-00098-02	C3L-00098-12	C3L-00098-22	98988	tumor	80	90	acellular stroma	95	2	Yes	Yes			Yes	Yes		250	00:14
UCEC	C3L-00136	C3L-00136-03	C3L-00136-13	C3L-00136-23	99916	tumor	100	100	none	98	2	Yes	Yes			Yes	Yes		342	00:20
UCEC	C3L-00137	C3L-00137-02	C3L-00137-12	C3L-00137-22	99890	tumor	100	100	none	95	5	Yes	Yes			Yes	Yes		344	00:28
UCEC	C3L-00139	C3L-00139-01	C3L-00139-11	C3L-00139-21	99005	tumor	100	100	none	90	5	Yes	Yes			Yes	Yes		434	00:14
UCEC	C3L-00143	C3L-00143-01	C3L-00143-11	C3L-00143-21	98993	tumor	100	100	none	85	2	Yes	Yes			Yes	Yes		271	00:26
UCEC	C3L-00145	C3L-00145-02	C3L-00145-12	C3L-00145-22	102691	tumor	100	90	mucin and red blood cells	90	0	Yes	Yes			Yes	Yes		317	00:22
UCEC	C3L-00156	C3L-00156-02	C3L-00156-12	C3L-00156-22	99894	tumor	100	98	hemorrhage	80	5	Yes	Yes			Yes	Yes		315	00:22
UCEC	C3L-00157	C3L-00157-02	C3L-00157-12	C3L-00157-22	102693	tumor	100	70	glandular secretions and red blood cells	90	2	Yes	Yes			Yes	Yes		295	00:19
UCEC	C3L-00161	C3L-00161-01	C3L-00161-11	C3L-00161-21	105763	tumor	100	100	none	80	2	Yes	Yes			Yes	Yes		118	00:28
UCEC	C3L-00161	C3L-00161-02	C3L-00161-12	C3L-00161-22	105764	tumor	100	70	mucin	80	0	Yes	Yes			Yes	Yes		147	00:28
UCEC	C3L-00356	C3L-00356-01	C3L-00356-11	C3L-00356-21	99896	tumor	100	95	hemorrhage and necrosis	98	2	Yes	Yes			Yes	Yes		202	00:21
UCEC	C3L-00358	C3L-00358-01	C3L-00358-11	C3L-00358-21	99900	tumor	100	98	necrotic	80	5	Yes	Yes			Yes	Yes		415	00:16
UCEC	C3L-00361	C3L-00361-01	C3L-00361-11	C3L-00361-21	99910	tumor	100	80	mucin	90	5	Yes	Yes			Yes	Yes		250	00:26
UCEC	C3L-00361	C3L-00361-06	C3L-00361-16	C3L-00361-26	99912	normal									myometrium and thin layer of atrophic endometrium	Yes	Yes		363	00:26
UCEC	C3L-00362	C3L-00362-02	C3L-00362-12	C3L-00362-22	99914	tumor	100	100	none	90	0	Yes	Yes			Yes	Yes		552	00:17
UCEC	C3L-00413	C3L-00413-01	C3L-00413-11	C3L-00413-21	101403	tumor	95	90	blood	95	0	Yes	Yes			Yes	Yes		234	00:13
UCEC	C3L-00449	C3L-00449-01	C3L-00449-11	C3L-00449-21	102718	tumor	98	90	luminal secretions, necrosis and red blood cells	90	5	Yes	Yes			Yes	Yes		249	00:15
UCEC	C3L-00563	C3L-00563-03	C3L-00563-13	C3L-00563-23	105354	tumor	95	95	blood	95	0	Yes	Yes			Yes	Yes		300	00:22
UCEC	C3L-00563	C3L-00563-06	C3L-00563-16	C3L-00563-26	105355	normal									myometrium	Yes	Yes		315	00:22
UCEC	C3L-00586	C3L-00586-03	C3L-00586-13	C3L-00586-23	102322	tumor	100	98	red blood cells	95	0	Yes	Yes			Yes	Yes		323	00:28
UCEC	C3L-00586	C3L-00586-06	C3L-00586-16	C3L-00586-26	102323	normal									endometrium and myometrium	Yes	Yes		212	00:28
UCEC	C3L-00601	C3L-00601-02	C3L-00601-12	C3L-00601-22	102725	tumor	60	60	blood clots and red blood cells	90	0	Yes	Yes			Yes	Yes		253	00:20
UCEC	C3L-00601	C3L-00601-06	C3L-00601-16	C3L-00601-26	102727	normal									myometrium and small amount of endometrium	Yes	Yes		221	00:20
UCEC	C3L-00605	C3L-00605-01	C3L-00605-11	C3L-00605-21	105384	tumor	100	90	secretions, hemorrhage, keratin	90	5	Yes	Yes			Yes	Yes		207	00:30
UCEC	C3L-00605	C3L-00605-06	C3L-00605-16	C3L-00605-26	105385	normal									myometrium	Yes	Yes		222	00:30
UCEC	C3L-00767	C3L-00767-01	C3L-00767-11	C3L-00767-21	103043	tumor	85	90	luminal secretions and necrosis	80	2	Yes	Yes			Yes	Yes		210	00:21
UCEC	C3L-00769	C3L-00769-01	C3L-00769-11	C3L-00769-21	103037	tumor	70	98	luminal secretions, necrosis	80	1	Yes	Yes			Yes	Yes		200	00:24
UCEC	C3L-00769	C3L-00769-02	C3L-00769-12	C3L-00769-22	103038	normal									myometrium and endometrium	Yes	Yes		110	00:32
UCEC	C3L-00770	C3L-00770-01	C3L-00770-11	C3L-00770-21	103039	tumor	100	90	luminal secretions, necrosis, red blood cells	90	5	Yes	Yes			Yes	Yes		200	00:30
UCEC	C3L-00770	C3L-00770-02	C3L-00770-12	C3L-00770-22	103040	normal									myometrium	Yes	Yes		100	00:35
UCEC	C3L-00771	C3L-00771-01	C3L-00771-11	C3L-00771-21	103045	tumor	80	95	red blood cells, luminal secretions	80	0	Yes	Yes			Yes	Yes		220	00:22
UCEC	C3L-00771	C3L-00771-02	C3L-00771-12	C3L-00771-22	103046	normal									myometrium	Yes	Yes		130	00:25
UCEC	C3L-00780	C3L-00780-03	C3L-00780-13	C3L-00780-23	105818	tumor	100	80	mucin	80	0	Yes	Yes			Yes	No	Some estimates of % tumor nuclei and necrosis differ.	102	00:20
UCEC	C3L-00780	C3L-00780-05	C3L-00780-15	C3L-00780-25	105760	tumor	100	80	mucin	80	15	Yes	Yes			Yes	No	Some estimates of % tumor nuclei and necrosis differ.	166	00:20
UCEC	C3L-00781	C3L-00781-04	C3L-00781-14	C3L-00781-24	105773	tumor	100	70	hemorrhage, necrosis	90	10	Yes	Yes			Yes	Yes		464	00:19
UCEC	C3L-00905	C3L-00905-02	C3L-00905-12	C3L-00905-22	105359	tumor	100	97	~3% stroma	95	0	Yes	Yes			Yes	Yes		415	00:19
UCEC	C3L-00918	C3L-00918-01	C3L-00918-11	C3L-00918-21	105379	tumor	100	98	blood	90	1	Yes	Yes			Yes	Yes		270	00:30
UCEC	C3L-00921	C3L-00921-02	C3L-00921-12	C3L-00921-22	105397	tumor	100	90	mucin, necrosis	85	5	Yes	Yes			Yes	Yes		102	00:21
UCEC	C3L-00921	C3L-00921-03	C3L-00921-13	C3L-00921-23	105398	tumor	95	85	mucin, necrosis	90	5	Yes	Yes			Yes	Yes		126	00:21
UCEC	C3L-00930	C3L-00930-02	C3L-00930-12	C3L-00930-22	103059	normal									myometrium with small amount of atrophic endometrium	Yes	Yes		60	00:22
UCEC	C3L-00932	C3L-00932-01	C3L-00932-11	C3L-00932-21	103099	tumor	80	90	red blood cells, luminal secretions, necrosis	80	2	Yes	Yes			Yes	Yes		220	00:16
UCEC	C3L-00932	C3L-00932-02	C3L-00932-12	C3L-00932-22	103061	normal									myometrium and endometrium	Yes	Yes		220	00:17
UCEC	C3L-00938	C3L-00938-01	C3L-00938-11	C3L-00938-21	104331	tumor	80	90	mucin, necrosis	80	2	Yes	Yes			Yes	Yes		200	00:19
UCEC	C3L-00942	C3L-00942-01	C3L-00942-11	C3L-00942-21	104339	tumor	90	80	stroma	80	0	Yes	Yes			Yes	Yes		220	00:13
UCEC	C3L-00946	C3L-00946-01	C3L-00946-11	C3L-00946-21	103041	tumor	100	100	none	90	0	Yes	Yes			Yes	Yes		200	00:28
UCEC	C3L-00947	C3L-00947-01	C3L-00947-11	C3L-00947-21	103053	tumor	100	90	necrosis and glandular secretions	80	10	Yes	Yes			Yes	Yes		200	00:14
UCEC	C3L-00947	C3L-00947-02	C3L-00947-12	C3L-00947-22	103052	normal									myometrium and small amount of endometrium	Yes	Yes		110	00:21
UCEC	C3L-00949	C3L-00949-01	C3L-00949-11	C3L-00949-21	104344	tumor	100	90	blood, necrosis	90	2	Yes	Yes			Yes	Yes		210	00:21
UCEC	C3L-00961	C3L-00961-01	C3L-00961-11	C3L-00961-21	103064	tumor	60	98	red blood cells, glandular secretions, necrosis	80	1	Yes	Yes			Yes	Yes		350	00:25
UCEC	C3L-00963	C3L-00963-01	C3L-00963-11	C3L-00963-21	104335	tumor	95	98	necrosis	85	2	Yes	Yes			Yes	Yes		220	00:25
UCEC	C3L-00963	C3L-00963-02	C3L-00963-12	C3L-00963-22	104336	normal									myometrium and endometrium	Yes	Yes		50	00:29
UCEC	C3L-01246	C3L-01246-01	C3L-01246-11	C3L-01246-21	106834	tumor	95	90	fibrous component	90	0	Yes	Yes			Yes	Yes		200	00:17
UCEC	C3L-01246	C3L-01246-02	C3L-01246-12	C3L-01246-22	106835	normal									myometrium and endometrium	Yes	Yes		60	00:21
UCEC	C3L-01247	C3L-01247-01	C3L-01247-11	C3L-01247-21	106831	tumor	90	95	fibrous component	90	0	Yes	Yes			Yes	Yes		210	00:10
UCEC	C3L-01248	C3L-01248-01	C3L-01248-11	C3L-01248-21	106823	tumor	85	95	fibrous component	85	0	Yes	Yes			Yes	Yes		240	00:16
UCEC	C3L-01249	C3L-01249-01	C3L-01249-11	C3L-01249-21	106832	tumor	100	95	fibrous component	90	0	Yes	Yes			Yes	Yes		210	00:19
UCEC	C3L-01249	C3L-01249-02	C3L-01249-12	C3L-01249-22	106833	normal									myometrium and endometrium	Yes	Yes		90	00:20
UCEC	C3L-01252	C3L-01252-01	C3L-01252-11	C3L-01252-21	106829	tumor	90	95	fibrous component	95	0	Yes	Yes			Yes	Yes		250	00:22
UCEC	C3L-01252	C3L-01252-02	C3L-01252-12	C3L-01252-22	106830	normal									myometrium and endometrium	Yes	Yes		100	00:24
UCEC	C3L-01253	C3L-01253-01	C3L-01253-11	C3L-01253-21	106825	tumor	50	95	fibrous component	80	0	Yes	Yes			Yes	Yes		250	00:18
UCEC	C3L-01256	C3L-01256-01	C3L-01256-11	C3L-01256-21	106039	tumor	100	90	mucin, necrosis	80	1	Yes	Yes			Yes	Yes		200	00:20
UCEC	C3L-01256	C3L-01256-02	C3L-01256-12	C3L-01256-22	106040	normal									myometrium, atrophic endometrium	Yes	Yes		50	00:22
UCEC	C3L-01257	C3L-01257-01	C3L-01257-11	C3L-01257-21	106041	tumor	100	90	mucin, blood, necrosis	85	2	Yes	Yes			Yes	Yes		260	00:19
UCEC	C3L-01257	C3L-01257-02	C3L-01257-12	C3L-01257-22	106042	normal									myometrium; atypical hyperplastic endometrium	Yes	Yes		100	00:22
UCEC	C3L-01275	C3L-01275-01	C3L-01275-11	C3L-01275-21	106044	tumor	100	90	mucin, blood, necrosis	85	2	Yes	Yes			Yes	Yes		220	00:13
UCEC	C3L-01282	C3L-01282-01	C3L-01282-11	C3L-01282-21	106396	tumor	80	95	necrosis	80	5	Yes	Yes			Yes	Yes		434	00:13
UCEC	C3L-01282	C3L-01282-06	C3L-01282-16	C3L-01282-26	106649	normal									myometrium, endometrium	Yes	Yes		466	00:13
UCEC	C3L-01284	C3L-01284-02	C3L-01284-12	C3L-01284-22	106426	tumor	100	95	mucin	90	2	Yes	Yes			Yes	Yes		208	00:20
UCEC	C3L-01304	C3L-01304-01	C3L-01304-11	C3L-01304-21	105400	tumor	100	90	luminal secretions and hemorrhage	90	5	Yes	Yes			Yes	Yes		309	00:26
UCEC	C3L-01304	C3L-01304-06	C3L-01304-16	C3L-01304-26	105403	normal									myometrium and endometrium	Yes	Yes		250	00:26
UCEC	C3L-01307	C3L-01307-01	C3L-01307-11	C3L-01307-21	105404	tumor	100	80	luminal secretions	90	2	Yes	Yes			Yes	Yes		140	00:17
UCEC	C3L-01307	C3L-01307-03	C3L-01307-13	C3L-01307-23	105406	tumor	100	90	luminal secretions	90	2	Yes	Yes			Yes	Yes		185	00:17
UCEC	C3L-01307	C3L-01307-06	C3L-01307-16	C3L-01307-26	105407	normal									myometrium and endometrium	Yes	Yes		185	00:17
UCEC	C3L-01311	C3L-01311-01	C3L-01311-11	C3L-01311-21	106650	tumor	98	95	blood	80	2	Yes	Yes			Yes	Yes		219	00:24
UCEC	C3L-01311	C3L-01311-06	C3L-01311-16	C3L-01311-26	106409	normal									myometrium, endometrium	Yes	Yes		321	00:24
UCEC	C3L-01312	C3L-01312-01	C3L-01312-11	C3L-01312-21	105373	tumor	100	95	luminal secretions and hemorrhage	90	0	Yes	Yes			Yes	Yes		299	00:22
UCEC	C3L-01744	C3L-01744-01	C3L-01744-11	C3L-01744-21	110598	tumor	100	85	blood, luminal secretions	90	0	Yes	Yes			Yes	Yes		220	00:18
UCEC	C3L-01744	C3L-01744-02	C3L-01744-12	C3L-01744-22	110599	normal									endometrium	Yes	Yes		70	00:23
UCEC	C3L-01925	C3L-01925-07	C3L-01925-17	C3L-01925-27	115279	tumor	90	90	necrosis	80	10	Yes	Yes			Yes	Yes		202	00:26
UCEC	C3N-00151	C3N-00151-03	C3N-00151-13	C3N-00151-23	105791	tumor	95	90	necrosis	80	10	Yes	Yes			Yes	Yes		310	00:25
UCEC	C3N-00200	C3N-00200-02	C3N-00200-12	C3N-00200-22	102965	tumor	100	90	necrosis, luminal secretions, red blood cells	90	5	Yes	Yes			Yes	Yes		227	00:29
UCEC	C3N-00200	C3N-00200-06	C3N-00200-16	C3N-00200-26	102973	normal									myometrium	Yes	Yes		176.2	00:29
UCEC	C3N-00321	C3N-00321-01		C3N-00321-21	100594	tumor	100	95	mucin	90	0	Yes	Yes			Yes	Yes		200	00:12
UCEC	C3N-00322	C3N-00322-03		C3N-00322-23	100497	tumor	100	90	mucin	95	0	Yes	Yes			Yes	Yes		200	00:11
UCEC	C3N-00323	C3N-00323-02		C3N-00323-22	100504	tumor	100	95	hemorrhage and mucin	90	5	Yes	Yes			Yes	Yes		250	00:11
UCEC	C3N-00324	C3N-00324-04		C3N-00324-24	100533	tumor	100	95	glandular secretions	95	5	Yes	Yes			Yes	Yes		400	00:03
UCEC	C3N-00326	C3N-00326-01		C3N-00326-21	102017	tumor	100	95	mucin	90	0	Yes	Yes			Yes	Yes		250	00:10
UCEC	C3N-00328	C3N-00328-05		C3N-00328-25	102173	tumor	100	100	none	85	0	Yes	Yes			Yes	Yes		300	00:12
UCEC	C3N-00333	C3N-00333-03		C3N-00333-23	100649	tumor	90	95	glandular secretions	90	0	Yes	Yes			Yes	Yes		220	00:10
UCEC	C3N-00333	C3N-00333-07		C3N-00333-27	100625	normal									myometrium & endometrium	Yes	Yes		100	00:15
UCEC	C3N-00334	C3N-00334-02		C3N-00334-22	100601	tumor	90	90	glandular secretions	85	0	Yes	Yes			Yes	Yes		250	00:12
UCEC	C3N-00335	C3N-00335-05		C3N-00335-25	100605	tumor	100	95	glandular secretions	95	5	Yes	Yes			Yes	Yes		220	00:11
UCEC	C3N-00337	C3N-00337-04		C3N-00337-24	100526	tumor	100	90	glandular secretions	95	0	Yes	Yes			Yes	Yes		250	00:09
UCEC	C3N-00339	C3N-00339-02		C3N-00339-22	102052	tumor	100	90	mucin	90	0	Yes	Yes			Yes	Yes		310	00:09
UCEC	C3N-00340	C3N-00340-03		C3N-00340-23	102180	tumor	100	100	none	90	0	Yes	Yes			Yes	Yes		300	00:12
UCEC	C3N-00377	C3N-00377-02		C3N-00377-22	102077	tumor	100	95	mucin	90	0	Yes	Yes			Yes	Yes		370	00:11
UCEC	C3N-00379	C3N-00379-01		C3N-00379-21	103074	tumor	95	95	luminal secretions	90	0	Yes	Yes			Yes	Yes		380	00:13
UCEC	C3N-00383	C3N-00383-04		C3N-00383-24	102190	tumor	100	80	mucin	90	0	Yes	Yes			Yes	Yes		320	00:12
UCEC	C3N-00383	C3N-00383-06		C3N-00383-26	102107	normal									endometrium with hyperplastic glands; myometrium with adenomyosis	Yes	Yes		110	00:14
UCEC	C3N-00386	C3N-00386-02		C3N-00386-22	103082	tumor	100	90	proteinaceous material	80	0	Yes	Yes			Yes	Yes		400	00:11
UCEC	C3N-00388	C3N-00388-01		C3N-00388-21	103480	tumor	100	95	mucin	95	0	Yes	Yes			Yes	Yes		400	00:11
UCEC	C3N-00389	C3N-00389-04		C3N-00389-24	103514	tumor	80	95	mucin	80	0	Yes	Yes			Yes	Yes		400	00:09
UCEC	C3N-00729	C3N-00729-02	C3N-00729-12	C3N-00729-22	105923	tumor	80	70	fibrous elements	80	0	Yes	Yes			Yes	Yes		145	00:18
UCEC	C3N-00729	C3N-00729-03	C3N-00729-13	C3N-00729-23	105958	tumor	100	90	fibrous elements	90	1	Yes	Yes			Yes	Yes		90	00:18
UCEC	C3N-00729	C3N-00729-06	C3N-00729-16	C3N-00729-26	105925	normal									endometrium/myometrium	Yes	Yes		70	00:22
UCEC	C3N-00734	C3N-00734-01	C3N-00734-11	C3N-00734-21	102961	tumor	100	80	luminal secretions	80	0	Yes	Yes			Yes	Yes		65	00:25
UCEC	C3N-00734	C3N-00734-03	C3N-00734-13	C3N-00734-23	102963	tumor	100	90	luminal secretions, necrosis, red blood cells	85	5	Yes	Yes			Yes	Yes		143	00:25
UCEC	C3N-00743	C3N-00743-01	C3N-00743-11	C3N-00743-21	105199	tumor	80	90	glandular secretions, red blood cells, necrosis	80	2	Yes	Yes			Yes	Yes		253	00:22
UCEC	C3N-00836	C3N-00836-02		C3N-00836-22	103490	tumor	80	90	luminal secretions and debris	80	0	Yes	Yes			Yes	Yes		350	00:12
UCEC	C3N-00847	C3N-00847-01		C3N-00847-21	103518	tumor	100	80	secretions	80	0	Yes	Yes			Yes	Yes		380	00:10
UCEC	C3N-00848	C3N-00848-02		C3N-00848-22	103535	tumor	80	85	glandular secretions	80	0	Yes	Yes			Yes	Yes		480	00:12
UCEC	C3N-00850	C3N-00850-02		C3N-00850-22	103455	tumor	80	85	luminal secretions	80	0	Yes	Yes			Yes	Yes		430	00:10
UCEC	C3N-00858	C3N-00858-01	C3N-00858-11	C3N-00858-21	106293	tumor	100	90	necrosis	85	10	Yes	Yes			Yes	Yes		140	00:12
UCEC	C3N-00858	C3N-00858-04	C3N-00858-14	C3N-00858-24	106296	tumor	100	90	necrosis	80	10	Yes	Yes			Yes	Yes		188	00:12
UCEC	C3N-00858	C3N-00858-05	C3N-00858-15	C3N-00858-25	106353	normal									endometrium/myometrium	Yes	Yes		100	00:12
UCEC	C3N-00866	C3N-00866-01	C3N-00866-11	C3N-00866-21	105203	tumor	80	90	glandular secretions, acellular debris	80	0	Yes	Yes			Yes	Yes		211	00:21
UCEC	C3N-00866	C3N-00866-03	C3N-00866-16	C3N-00866-23	105205	normal									myometrium and atrophic endometrium	Yes	Yes		107	00:25
UCEC	C3N-00880	C3N-00880-01	C3N-00880-11	C3N-00880-21	106308	tumor	100	90	mucin, blood	90	2	Yes	Yes			Yes	Yes		90	00:08
UCEC	C3N-00880	C3N-00880-03	C3N-00880-13	C3N-00880-23	106366	tumor	100	90	mucin, blood	90	2	Yes	Yes			Yes	Yes		76	00:08
UCEC	C3N-00880	C3N-00880-04	C3N-00880-14	C3N-00880-24	106367	tumor	100	90	mucin, blood, necrosis	90	2	Yes	Yes			Yes	Yes		103	00:08
UCEC	C3N-01001	C3N-01001-03	C3N-01001-13	C3N-01001-23	106373	tumor	100	90	mucinous material/secretion	95	0	Yes	Yes			Yes	Yes		144	00:12
UCEC	C3N-01003	C3N-01003-01	C3N-01003-11	C3N-01003-21	106364	tumor	80	95	mucin/secretion	80	0	Yes	Yes			Yes	Yes		257	00:11
UCEC	C3N-01211	C3N-01211-01	C3N-01211-11	C3N-01211-21	106143	tumor	70	95	mucin	80	2	Yes	Yes			Yes	Yes		400	00:12
UCEC	C3N-01211	C3N-01211-06	C3N-01211-16	C3N-01211-26	106215	normal									myometrium	Yes	Yes		210	00:15
UCEC	C3N-01212	C3N-01212-03	C3N-01212-13	C3N-01212-23	106205	tumor	100	90	mucin, blood, necrosis	90	2	Yes	Yes			Yes	Yes		600	00:14
UCEC	C3N-01217	C3N-01217-01	C3N-01217-11	C3N-01217-21	106218	tumor	90	90	mucin	90	0	Yes	Yes			Yes	Yes		410	00:14
UCEC	C3N-01219	C3N-01219-03	C3N-01219-13	C3N-01219-23	106151	tumor	100	90	blood, necrosis	85	5	Yes	Yes			Yes	Yes		480	00:12
UCEC	C3N-01267	C3N-01267-03	C3N-01267-13	C3N-01267-23	103537	tumor	85	90	luminal hemorrhage and debris	85	0	Yes	Yes			Yes	Yes		500	00:09
UCEC	C3N-01346	C3N-01346-03	C3N-01346-13	C3N-01346-23	116233	tumor	90	100	none	80	2	Yes	Yes			Yes	Yes		119	00:08
UCEC	C3N-01346	C3N-01346-04	C3N-01346-14	C3N-01346-24	116234	tumor	90	100	none	80	0	Yes	Yes			Yes	Yes		155	00:08
UCEC	C3N-01346	C3N-01346-05	C3N-01346-15	C3N-01346-25	116291	normal									myometrium; 10% atrophic endometrium	Yes	Yes		149	00:08
UCEC	C3N-01349	C3N-01349-02	C3N-01349-12	C3N-01349-22	116292	tumor	100	95	necrosis, blood	85	5	Yes	Yes			Yes	Yes		218	00:11
UCEC	C3N-01510	C3N-01510-02	C3N-01510-12	C3N-01510-22	106690	tumor	95	95	hemorrhage	90	10	Yes	Yes			Yes	Yes		579	00:28
UCEC	C3N-01520	C3N-01520-01	C3N-01520-11	C3N-01520-21	106186	tumor	100	95	mucin	90	5	Yes	Yes			Yes	Yes		400	00:12
UCEC	C3N-01521	C3N-01521-01	C3N-01521-11	C3N-01521-21	106161	tumor	100	95	necrosis	90	5	Yes	Yes			Yes	Yes		470	00:14
UCEC	C3N-01537	C3N-01537-01	C3N-01537-11	C3N-01537-21	111535	tumor	100	90	luminal debris	90	5	Yes	Yes			Yes	Yes		500	00:12
UCEC	C3N-01802	C3N-01802-01	C3N-01802-11	C3N-01802-21	106700	tumor	80	85	hemorrhage	95	5	Yes	Yes			Yes	Yes		204	00:28
UCEC	C3N-01825	C3N-01825-01	C3N-01825-11	C3N-01825-21	111555	tumor	5	95	calcifications	10	0	Yes	No	tumor nuclei <80%		Yes	No	major disagreement on tumor segment 1.	380	00:15
UCEC	C3N-01825	C3N-01825-03	C3N-01825-13	C3N-01825-23	111557	tumor	90	90	luminal fluid, blood	80	0	Yes	Yes			Yes	No	major disagreement on tumor segment 1.	400	00:15

## Sheet: Attribute_Completeness_Score
attribute	completeness_score	completeness_bin
tumor_code	100	1
case_id	100	1
type_of_analyzed_samples	100	1
age	100	1
gender	100	1
height_at_time_of_surgery_cm	100	1
height_at_time_of_surgery_inch	100	1
weight_at_time_of_surgery_kg	100	1
weight_at_time_of_surgery_lb	100	1
BMI	100	1
race	62	3
ethnicity	46	4
ethnicity_race_ancestry_identified	83	2
tumor_site	27	4
tumor_site_other	73	3
tumor_size_in_cm	100	1
tumor_focality	100	1
histologic_type	100	1
histologic_grade	98	2
histologic_grade_other	2	4
myometrial_invasion	100	1
tumor_stage_pathological	100	1
AJCC_cancer_staging_edition	100	1
pathologic_staging_primary_tumor_pT	100	1
pathologic_staging_regional_lymph_nodes_pN	100	1
clinical_staging_distant_metastasis_cM	100	1
pathologic_staging_distant_metastasis_pM	100	1
diabetes	99	2
number_of_full_term_pregnancies	87	2
menopause_status	100	1
estrogen_receptor	40	4
estrogen_receptor_percentage	33	4
progesterone_receptor	40	4
progesterone_receptor_percentage	33	4
MLH1	40	4
MSH2	40	4
MSH6	40	4
PMS2	40	4
p53	13	4
MLH1_promoter_hypermethylation	7	4
microsatellite_instability	32	4
history_of_cancer	100	1
history_of_cancer_treatment	6	4
vital_status_at_date_of_last_contact_at_12months_follow_up	100	1
vital_status_at_date_of_last_contact_at_24months_follow_up	93	2
vital_status_at_date_of_last_contact_at_36months_follow_up	38	4
participant_in_US	100	1
participant_country_of_origin	78	3
tumor_necrosis	100	1
margin_status	88	2
peritoneal_ascitic_fluid	53	3
number_of_pelvic_lymph_nodes_examined	100	1
number_of_pelvic_lymph_nodes_positive_for_tumor_by_IHC_staining_only	98	2
number_of_pelvic_lymph_nodes_positive_for_tumor_by_HE	98	2
number_of_para_aortic_lymph_nodes_examined	99	2
number_of_para_aortic_lymph_nodes_positive_for_tumor_by_IHC_staining_only	98	2
number_of_para_aortic_lymph_nodes_positive_for_tumor_by_HE	98	2
number_of_other_lymph_nodes_examined	100	1
number_of_other_lymph_nodes_positive_for_tumor_by_IHC_staining_only	98	2
number_of_other_lymph_nodes_positive_for_tumor_by_HE	98	2
if_distant_metastasis_documented_specify_sites_if_known	38	4
residual_tumor	80	2
additional_pathologic_findings	95	2
paraneoplastic_syndrome_present	57	3
other_immuno_histochemistry_performed	94	2
other_immuno_histochemistry_specify	37	4
other_testing_performed	88	2
has_the_patient_ever_taken_menopausal_hormone_therapy	36	4
has_the_patient_ever_taken_oral_contraceptives	30	4
has_the_patient_ever_taken_tamoxifen	31	4
ECOG_performance_status_score	31	4
Karnofsky_performance_status_score	57	3
alcohol_consumption	86	2
number_of_years_consumed_more_than_2_drinks_per_day_for_men_and_more_than_1_for_women	3	4
tobacco_smoking_history	95	2
age_at_which_the_participant_started_smoking	19	4
age_at_which_the_participant_stopped_smoking	17	4
on_the_days_participant_smoked_how_many_cigarettes_did_he_she_usually_smoke	20	4
number_of_pack_years_smoked	18	4
was_the_participant_exposed_to_secondhand_smoke	5	4
exposure_to_secondhand_smoke_in_household_during_participants_childhood	1	4
cancer_history_cancer_type	8	4
cancer_history_source	8	4
medical_record_of_this_history_of_cancer_and_treatment	8	4
tumor_tissue_collection_clamps_used	100	1
tumor_tissue_collection_frozen_with_OCT	100	1
pre_operative_IV_sedation_administered	100	1
pre_operative_IV_opiates_administered	100	1
pre_operative_IV_antiemetics_administered	100	1
pre_operative_IV_anti_acids_administered	100	1
other_pre_operative_IV_medications_administered	100	1
local_anesthesia_agents_administered	100	1
regional_spinal_epidural_anesthesia_agents_administered	100	1
IV_anesthesia_agents_administered	100	1
IV_narcotic_opiate_agents_administered	100	1
IV_muscle_relaxants_administered	100	1
inhalation_anesthesia_agents_administered	100	1
additional_anesthesia_agents_administered	100	1
was_insulin_administered_during_surgery	100	1
were_steroids_administered_during_surgery	100	1
were_antibiotics_administered_during_surgery	100	1
were_other_medications_administered_during_surgery	100	1
surgical_procedure	100	1
epochs_of_oxygen_O2_desaturation_of_<92pct_for_>5_minutes_prior_to_organ_excision	40	4
carbon_dioxide_level_CO2_recorded_at_time_closest_to_organ_excision	100	1
time_specimen_left_OR	99	2
intraoperative_blood_product_administration_albumin	100	1
intraoperative_blood_product_administration_packed_red_blood_cells	100	1
intraoperative_blood_product_administration_platelets	100	1
intraoperative_blood_product_administration_fresh_frozen_plasma	100	1
first_participant_temperature_recorded_in_OR_celsius	25	4
first_participant_temperature_recorded_in_OR_fahrenheit	25	4
time_of_first_temperature	26	4
second_participant_temperature_recorded_in_OR_celsius	23	4
second_participant_temperature_recorded_in_OR_fahrenheit	23	4
time_of_second_temperature	25	4
is_this_patient_lost_to_follow_up_at_12months_follow_up	100	1
is_this_patient_lost_to_follow_up_at_24months_follow_up	93	2
is_this_patient_lost_to_follow_up_at_36months_follow_up	38	4
days_from_date_of_initial_pathologic_diagnosis_to_date_of_last_contact_at_12months_follow_up	100	1
days_from_date_of_initial_pathologic_diagnosis_to_date_of_last_contact_at_24months_follow_up	93	2
days_from_date_of_initial_pathologic_diagnosis_to_date_of_last_contact_at_36months_follow_up	38	4
adjuvant_post_operative_radiation_therapy_at_12months_follow_up	98	2
adjuvant_post_operative_radiation_therapy_at_24months_follow_up	92	2
adjuvant_post_operative_radiation_therapy_at_36months_follow_up	38	4
adjuvant_post_operative_pharmaceutical_therapy_at_12months_follow_up	97	2
adjuvant_post_operative_pharmaceutical_therapy_at_24months_follow_up	92	2
adjuvant_post_operative_pharmaceutical_therapy_at_36months_follow_up	38	4
adjuvant_post_operative_immunological_therapy_at_12months_follow_up	97	2
adjuvant_post_operative_immunological_therapy_at_24months_follow_up	91	2
adjuvant_post_operative_immunological_therapy_at_36months_follow_up	38	4
tumor_status_at_date_of_last_contact_or_death_at_12months_follow_up	92	2
tumor_status_at_date_of_last_contact_or_death_at_24months_follow_up	90	2
tumor_status_at_date_of_last_contact_or_death_at_36months_follow_up	36	4
has_the_patient_ever_taken_menopausal_hormone_therapy_at_12months_follow_up	50	3
has_the_patient_ever_taken_menopausal_hormone_therapy_at_24months_follow_up	57	3
has_the_patient_ever_taken_menopausal_hormone_therapy_at_36months_follow_up	16	4
has_the_patient_ever_taken_oral_contraceptives_at_12months_follow_up	48	4
has_the_patient_ever_taken_oral_contraceptives_at_24months_follow_up	53	3
has_the_patient_ever_taken_oral_contraceptives_at_36months_follow_up	13	4
has_the_patient_ever_taken_tamoxifen_at_12months_follow_up	58	3
has_the_patient_ever_taken_tamoxifen_at_24months_follow_up	61	3
has_the_patient_ever_taken_tamoxifen_at_36months_follow_up	18	4
hypertension_at_12months_follow_up	99	2
hypertension_at_24months_follow_up	93	2
hypertension_at_36months_follow_up	38	4
has_the_patient_had_colorectal_cancer_at_12months_follow_up	98	2
has_the_patient_had_colorectal_cancer_at_24months_follow_up	93	2
has_the_patient_had_colorectal_cancer_at_36months_follow_up	38	4
measure_of_success_of_outcome_at_the_completion_of_initial_first_course_treatment_at_12months_follow_up	76	3
measure_of_success_of_outcome_at_the_completion_of_initial_first_course_treatment_at_24months_follow_up	77	3
measure_of_success_of_outcome_at_the_completion_of_initial_first_course_treatment_at_36months_follow_up	24	4
measure_of_success_of_outcome_at_completion_of_this_follow_up_form_at_12months_follow_up	83	2
measure_of_success_of_outcome_at_completion_of_this_follow_up_form_at_24months_follow_up	88	2
measure_of_success_of_outcome_at_completion_of_this_follow_up_form_at_36months_follow_up	37	4
ECOG_performance_status_score_at_12months_follow_up	32	4
ECOG_performance_status_score_at_24months_follow_up	30	4
ECOG_performance_status_score_at_36months_follow_up	12	4
Karnofsky_performance_status_score_at_12months_follow_up	30	4
Karnofsky_performance_status_score_at_24months_follow_up	29	4
Karnofsky_performance_status_score_at_36months_follow_up	12	4
performance_status_scale_timing_at_12months_follow_up	7	4
performance_status_scale_timing_at_24months_follow_up	11	4
performance_status_scale_timing_at_36months_follow_up	2	4
new_tumor_after_initial_treatment_at_12months_follow_up	95	2
new_tumor_after_initial_treatment_at_24months_follow_up	90	2
new_tumor_after_initial_treatment_at_36months_follow_up	37	4
type_of_new_tumor_at_12months_follow_up	6	4
type_of_new_tumor_at_24months_follow_up	9	4
type_of_new_tumor_at_36months_follow_up	4	4
site_of_new_tumor_at_12months_follow_up	6	4
site_of_new_tumor_at_24months_follow_up	9	4
site_of_new_tumor_at_36months_follow_up	4	4
days_from_date_of_initial_pathologic_diagnosis_to_date_of_new_tumor_after_initial_treatment_at_12months_follow_up	6	4
days_from_date_of_initial_pathologic_diagnosis_to_date_of_new_tumor_after_initial_treatment_at_24months_follow_up	9	4
days_from_date_of_initial_pathologic_diagnosis_to_date_of_new_tumor_after_initial_treatment_at_36months_follow_up	4	4
additional_surgery_for_new_tumor_at_12months_follow_up	5	4
additional_surgery_for_new_tumor_at_24months_follow_up	8	4
additional_surgery_for_new_tumor_at_36months_follow_up	3	4
additional_treatment_for_new_tumor_radiation_at_12months_follow_up	5	4
additional_treatment_for_new_tumor_radiation_at_24months_follow_up	8	4
additional_treatment_for_new_tumor_radiation_at_36months_follow_up	3	4
additional_treatment_for_new_tumor_pharmaceutical_at_12months_follow_up	5	4
additional_treatment_for_new_tumor_pharmaceutical_at_24months_follow_up	8	4
additional_treatment_for_new_tumor_pharmaceutical_at_36months_follow_up	3	4
additional_treatment_for_new_tumor_immunological_at_12months_follow_up	5	4
additional_treatment_for_new_tumor_immunological_at_24months_follow_up	8	4
additional_treatment_for_new_tumor_immunological_at_36months_follow_up	3	4
cause_of_death_at_12months_follow_up	2	4
cause_of_death_at_24months_follow_up	4	4
days_from_date_of_initial_pathologic_diagnosis_to_date_of_death_at_12months_follow_up	2	4
days_from_date_of_initial_pathologic_diagnosis_to_date_of_death_at_24months_follow_up	4	4
days_from_date_of_initial_pathologic_diagnosis_to_date_of_death_at_36months_follow_up	1	4
days_from_date_of_initial_pathologic_diagnosis_to_date_of_additional_surgery_for_new_tumor_at_12months_follow_up	2	4
days_from_date_of_initial_pathologic_diagnosis_to_date_of_additional_surgery_for_new_tumor_at_24months_follow_up	1	4
procedure_type_of_new_tumor_at_12months_follow_up	2	4
procedure_type_of_new_tumor_at_24months_follow_up	1	4
residual_tumor_after_sugery_for_new_tumor_at_12months_follow_up	2	4
residual_tumor_after_sugery_for_new_tumor_at_24months_follow_up	1	4
medical_conditions	95	2
history_of_medical_treatment	83	2
medical_history_source	95	2
medications_vitamins_supplements	62	3
medications_history_source	62	3
anesthesia_medications_name	100	1
anesthesia_medications_category	100	1
anesthesia_medications_dose	100	1
anesthesia_medications_unit	100	1
anesthesia_medications_time	100	1
other_notable_events_during_surgery	57	3
specimen_id	100	1
qc_cassette_id	80	2
slide_id	100	1
image_id	100	1
tissue_type	100	1
percent_tumor_surface_area	100	1
percent_total_cellularity	100	1
non_cellular_component	100	1
percent_tumor_nuclei	100	1
percent_necrotic_surface_area	100	1
consistent_with_diagnostic_report	100	1
meet_required_criteria	100	1
not_meet_criteria_findings	1	4
histologic_type_of_normal_tissue	30	4
histological_type_eligible	100	1
consistent_with_local_pathology_report	100	1
findings_not_consistent_with_local_pathology_report	2	4
weight_in_mg	100	1
ischemic_time	100	1

## Sheet: document_history
September 2018	Release 1	Initial document with proteomic data release to CPTAC public portal
February 2020	Release 2	updated clinical data, CPTAC publication release, Dou et al., (2020) Cell 180, 1-20
