# Supplementary material for: DLC1 Is a Prognosis-Related Biomarker Correlated With Tumor Microenvironment Remodeling in Endometrial Carcinoma
Source: Front Oncol. 2022 Feb 11;12:823018. doi: 10.3389/fonc.2022.823018 (PMC8874285; doi:10.3389/fonc.2022.823018)
Supplement: Supplementary file 2 [file DataSheet_2.xlsx]

## Sheet: Sheet1
group	number	ct1 (target gene)	ct2 (target gene)	the average(ct1 and ct2)	ct1 (reference gene)	ct2(reference gene)	the average(reference gene)	△ct	the average((target and reference gene)	△△ct	—△△ct	2^—△△ct
c	1	35.528	37.3743	36.4512	18.2393	18.1737	18.2065	18.2447	20.2932	-2.04853	2.04853	4.13684
n	1	15.35	15.3764	15.3632	17.646	18.65	18.148	-2.78483	-1.8074	-0.977435	0.977435	1.96896
c	2	35.0255	33.9005	34.463	15.8499	16.0273	15.9386	18.5244	20.2932	-1.76877	1.76877	3.40763
n	2	14.5525	14.627	14.5898	16.7025	16.6989	16.7007	-2.11092	-1.8074	-0.303522	0.303522	1.23415
c	3	36.3015	30.9719	33.6367	14.6176	14.6921	14.6548	18.9819	20.2932	-1.31131	1.31131	2.48167
n	3	15.3913	14.8442	15.1177	18.2826	18.5868	18.4347	-3.31697	-1.8074	-1.50957	1.50957	2.84726
c	6	36.1697	38.1648	37.1673	14.8366	14.8745	14.8555	22.3117	20.2932	2.01852	-2.01852	0.246811
n	6	16.9267	16.9819	16.9543	20.9872	20.6661	20.8267	-3.87239	-1.8074	-2.06499	2.06499	4.1843
c	8	36.6232	36.4736	36.5484	13.3811	13.3914	13.3862	23.1622	20.2932	2.86895	-2.86895	0.136887
n	8	16.4985	16.2562	16.3774	20.1816	19.1609	19.6712	-3.29389	-1.8074	-1.48649	1.48649	2.80207
c	9	38.6033	37.745	38.1741	15.4588	15.1653	15.3121	22.8621	20.2932	2.56885	-2.56885	0.168538
n	9	17.1906	17.4911	17.3409	22.7184	20.5805	21.6495	-4.3086	-1.8074	-2.5012	2.5012	5.66157
c	12	38.7025	37.7331	38.2178	14.6079	14.6404	14.6242	23.5936	20.2932	3.30042	-3.30042	0.101502
n	12	15.8389	15.868	15.8534	18.9302	19.5344	19.2323	-3.37887	-1.8074	-1.57147	1.57147	2.97208
c	13	38.4472	38.1721	38.3097	14.5008	14.6011	14.5509	23.7587	20.2932	3.46553	-3.46553	0.0905257
n	13	17.8054	17.7724	17.7889	22.4399	21.9836	22.2117	-4.42283	-1.8074	-2.61543	2.61543	6.12807
c	15	37.7707	39.5031	38.6369	16.0535	15.9891	16.0213	22.6156	20.2932	2.32241	-2.32241	0.199933
n	15	18.1627	18.0029	18.0828	22.5472	21.4505	21.9988	-3.91601	-1.8074	-2.10861	2.10861	4.31277
c	19	35.1908	36.1409	35.6658	13.4098	15.4118	14.4108	21.2551	20.2932	0.961844	-0.961844	0.5134
n	19	15.0251	14.7772	14.9012	17.5104	17.7692	17.6398	-2.73867	-1.8074	-0.931277	0.931277	1.90696
c	20	39.5459		39.5459	14.3676	15.9485	15.158	24.3878	20.2932	4.09462	-4.09462	0.0585326
n	20	16.0367	16.0594	16.048	19.1178	21.1966	20.1572	-4.10917	-1.8074	-2.30177	2.30177	4.93063
c	21	31.7874	31.4271	31.6073	14.7264	14.7991	14.7627	16.8445	20.2932	-3.44867	3.44867	10.9182
n	21	16.3085	16.4516	16.38	21.3481	20.9449	21.1465	-4.76646	-1.8074	-2.95906	2.95906	7.77619
c	23	38.2984	39.0188	38.6586	16.7012	16.6757	16.6885	21.9702	20.2932	1.67695	-1.67695	0.312743
n	23	16.5262	16.5958	16.561	20.3305	20.7354	20.533	-3.972	-1.8074	-2.16461	2.16461	4.48344
c	24	37.6132	39.6241	38.6186	14.6187	14.9583	14.7885	23.8301	20.2932	3.53693	-3.53693	0.0861542
n	24	17.8299	17.5198	17.6748	22.5398	21.7728	22.1563	-4.48146	-1.8074	-2.67406	2.67406	6.38223
c	25	38.4326	33.4033	35.918	14.8416	15.9609	15.4013	20.5167	20.2932	0.223509	-0.223509	0.85648
n	25		18.6713	18.6713	25.5547	23.9454	24.7501	-6.07876	-1.8074	-4.27136	4.27136	19.3111
c	26		34.902	34.902	15.8353	17.2739	16.5546	18.3474	20.2932	-1.94582	1.94582	3.85256
n	26	17.3477	17.2251	17.2864	20.6712	21.327	20.9991	-3.71264	-1.8074	-1.90525	1.90525	3.74573
c	27	34.4899	35.3955	34.9427	16.4021	16.2448	16.3235	18.6193	20.2932	-1.67392	1.67392	3.1908
n	27	31.6274	34.916	33.2717	17.419	17.3388	17.3789	15.8928	-1.8074	17.7002	-17.7002	4.69583e-06
